# Supplementary material for: De Novo Transcriptome Analysis to Identify Anthocyanin Biosynthesis Genes Responsible for Tissue-Specific Pigmentation in Zoysiagrass (Zoysia japonica Steud.)
Source: PLoS One. 2015 Apr 23;10(4):e0124497. doi: 10.1371/journal.pone.0124497 (PMC4408010; doi:10.1371/journal.pone.0124497)
Supplement: S5 Table — (XLSX) [file pone.0124497.s025.xlsx]

## Sheet: Sheet1
Table S5. GO statistics of AJ.
aj_contig_1	GO:0070838	GO:0005739	GO:0008233	GO:0009507	GO:0006508	GO:0030003
aj_contig_4	GO:0005829	GO:0016887	GO:0005634	GO:0006511	GO:0005524	GO:0005886	GO:0008540
aj_contig_6	GO:0000325	GO:0015991	GO:0033179	GO:0005774	GO:0009506	GO:0005794	GO:0046961	GO:0005886
aj_contig_7	GO:0032578	GO:0005886	GO:0022626	GO:0005509	GO:0009705
aj_contig_8	GO:0016760	GO:0005739	GO:0000139	GO:0016021	GO:0005886	GO:0005783	GO:0030244
aj_contig_9	GO:0005739
aj_contig_10	GO:0006468	GO:0006487	GO:0005737	GO:0045727	GO:0004674	GO:0005634	GO:0005524
aj_contig_13	GO:0016310	GO:0010255	GO:0009747	GO:0005739	GO:0012501	GO:0008865	GO:0008270	GO:0005773	GO:0006096	GO:0005634	GO:0009707	GO:0016021	GO:0005886	GO:0051156	GO:0005524	GO:0004340
aj_contig_14	GO:0005488
aj_contig_16	GO:0005739	GO:0009941	GO:0010319	GO:0005730	GO:0009570	GO:0022626	GO:0009627	GO:0048481	GO:0009658	GO:0051085	GO:0008219	GO:0048046	GO:0005794	GO:0042026	GO:0009409	GO:0016117	GO:0005524	GO:0005515	GO:0005886
aj_contig_17	GO:0005739	GO:0009941	GO:0010319	GO:0005730	GO:0009570	GO:0022626	GO:0009627	GO:0048481	GO:0009658	GO:0051085	GO:0008219	GO:0048046	GO:0005794	GO:0042026	GO:0009409	GO:0016117	GO:0005524	GO:0005515	GO:0005886
aj_contig_18	GO:0009506	GO:0005886
aj_contig_20	GO:0008270	GO:0003700	GO:0006355	GO:0005634
aj_contig_21	GO:0005739	GO:0006487	GO:0005886
aj_contig_22	GO:0003735	GO:0005730	GO:0006412	GO:0009506	GO:0009507	GO:0005886	GO:0005783	GO:0022625
aj_contig_23	GO:0003824	GO:0016020	GO:0008152
aj_contig_24	GO:0000166	GO:0005829	GO:0006816	GO:0007033	GO:0007030	GO:0009750	GO:0080008	GO:0030243	GO:0009832	GO:0048767	GO:0009651	GO:0006833
aj_contig_25	GO:0009306	GO:0006944	GO:0030968	GO:0008565	GO:0005829	GO:0019898	GO:0010200	GO:0005773	GO:0006623	GO:0000910	GO:0005886	GO:0006904	GO:0005515	GO:0048193
aj_contig_26	GO:0044238	GO:0044710	GO:0071555	GO:0071704	GO:0071669	GO:0044237	GO:0008233
aj_contig_27	GO:0009507
aj_contig_28	GO:0005618	GO:0046686	GO:0005829	GO:0005198	GO:0007018	GO:0051258	GO:0071258	GO:0003924	GO:0005874	GO:0005525	GO:0006184	GO:0005886
aj_contig_29	GO:0030529	GO:0000166	GO:0003676
aj_contig_31	GO:0001708	GO:0090421	GO:0009880	GO:0005515
aj_contig_32	GO:0009570	GO:0030154	GO:0010155	GO:0046777	GO:0009965	GO:0005634
aj_contig_34	GO:0006468	GO:0000413	GO:0003755	GO:0004672	GO:0005528	GO:0005524	GO:0016020	GO:0009536
aj_contig_35	GO:0051646	GO:0016459	GO:0003779	GO:0051645	GO:0005634	GO:0006606	GO:0030048	GO:0005524	GO:0003774	GO:0060151
aj_contig_36	GO:0005634
aj_contig_37	GO:0046686	GO:0035999	GO:0009853	GO:0009697	GO:0008266	GO:0008168	GO:0005747	GO:0004372	GO:0019684	GO:0006563	GO:0009570	GO:0009626	GO:0005634	GO:0022626	GO:0009534	GO:0005515	GO:0005886	GO:0050897	GO:0005759	GO:0030170	GO:0048046	GO:0010319	GO:0008270	GO:0019464	GO:0032259	GO:0009409	GO:0009814	GO:0042742
aj_contig_38	GO:0005524	GO:0032440	GO:0055114	GO:0006950
aj_contig_39	GO:0005524	GO:0006950
aj_contig_41	GO:0005215	GO:0016021	GO:0031969	GO:0008643
aj_contig_42	GO:0003735	GO:0015934	GO:0006412	GO:0005739	GO:0009507
aj_contig_43	GO:0009723	GO:0019005	GO:0005634
aj_contig_44	GO:0015992	GO:0009678	GO:0005774	GO:0016023	GO:0016021	GO:0004427
aj_contig_45	GO:0016023	GO:0009678	GO:0004427	GO:0015992	GO:0016020
aj_contig_46	GO:0016023	GO:0009678	GO:0004427	GO:0015992	GO:0016020
aj_contig_47	GO:0015992	GO:0009678	GO:0005774	GO:0016023	GO:0016021	GO:0004427
aj_contig_48	GO:0000226	GO:0007267	GO:0009616	GO:0000166	GO:0006306	GO:0016572	GO:0005886	GO:0051567	GO:0035196	GO:0044430	GO:0043234	GO:0006346	GO:0031048	GO:0048449	GO:0015630	GO:0010267	GO:0000911	GO:0051322	GO:0003777	GO:0009909
aj_contig_50	GO:0003735	GO:0006412	GO:0022625	GO:0005886
aj_contig_51	GO:0016192	GO:0009941	GO:0005198	GO:0006886	GO:0030130	GO:0030132
aj_contig_52	GO:0005886
aj_contig_53	GO:0044206	GO:0016310	GO:0016773	GO:0044211	GO:0004849	GO:0005524	GO:0016757	GO:0009536
aj_contig_54	GO:0044206	GO:0016310	GO:0016773	GO:0044211	GO:0004849	GO:0005524	GO:0016757	GO:0009536
aj_contig_55	GO:0009536
aj_contig_56	GO:0009536
aj_contig_57	GO:0016023
aj_contig_58	GO:0004497	GO:0046872	GO:0005739	GO:0022900
aj_contig_60	GO:0046872	GO:0015992	GO:0006754	GO:0005524	GO:0005773	GO:0005634	GO:0009737	GO:0016021	GO:0008553	GO:0010119	GO:0006200	GO:0009414	GO:0005886
aj_contig_61	GO:0046872	GO:0005737	GO:0006097	GO:0051539	GO:0052632	GO:0052633
aj_contig_62	GO:0016020	GO:0005829	GO:0016308	GO:0006520	GO:0005634	GO:0005975	GO:0005524	GO:0046854	GO:0005515
aj_contig_63	GO:0005618	GO:0005829	GO:0051287	GO:0003979	GO:0005634	GO:0016023	GO:0055114
aj_contig_64	GO:0016567	GO:0005737	GO:0005634	GO:0006511	GO:0004842	GO:0005524
aj_contig_65	GO:0005215	GO:0016021	GO:0031969	GO:0008643
aj_contig_66	GO:0006457	GO:0009660	GO:0042594	GO:0005634	GO:0006897	GO:0007033	GO:0005802	GO:0005770	GO:0009959	GO:0009958	GO:0007032	GO:0005774	GO:0031072	GO:0051301	GO:0006623	GO:0005794	GO:0009793	GO:0005783	GO:0005886
aj_contig_68	GO:0016192	GO:0008565	GO:0006886	GO:0044431	GO:0030131
aj_contig_70	GO:0005773	GO:0006886	GO:0005886
aj_contig_71	GO:0005773	GO:0006886	GO:0005886
aj_contig_74	GO:0006499	GO:0046854	GO:0009860	GO:0007164	GO:0016308	GO:0009846	GO:0072583	GO:0009827	GO:0090406	GO:0005634	GO:0016324	GO:0030048	GO:0005524	GO:0044445	GO:0010118
aj_contig_75	GO:0009941	GO:0005739	GO:0010075
aj_contig_76	GO:0046872	GO:0018298	GO:0009782	GO:0009768	GO:0030076	GO:0009523	GO:0016168	GO:0009535	GO:0016021
aj_contig_77	GO:0009765	GO:0046872	GO:0018298	GO:0009522	GO:0009523	GO:0016168	GO:0009535	GO:0016021
aj_contig_78	GO:0016985	GO:0009944	GO:0010075	GO:0009845	GO:0009855	GO:0016023	GO:0005576	GO:0005975	GO:0043169	GO:0010014
aj_contig_79	GO:0016020
aj_contig_80	GO:0003713	GO:0009908	GO:0009790	GO:0016740	GO:0009827	GO:0005634	GO:0045892	GO:0048358
aj_contig_81	GO:0003713	GO:0009908	GO:0009790	GO:0016740	GO:0009827	GO:0005634	GO:0045892	GO:0048358
aj_contig_84	GO:0009941	GO:0009617	GO:0009908	GO:0009570	GO:0015979	GO:0010043	GO:0009535	GO:0005739	GO:0010039	GO:0006879	GO:0009409	GO:0042542	GO:0004322	GO:0009737	GO:0008199	GO:0006826	GO:0055114	GO:0048366
aj_contig_85	GO:0045548	GO:0006559	GO:0005737	GO:0009800
aj_contig_86	GO:0045548	GO:0006559	GO:0005737	GO:0009800	GO:0052883
aj_contig_87	GO:0045548	GO:0006559	GO:0005737	GO:0009800	GO:0052883
aj_contig_88	GO:0045548	GO:0006559	GO:0005737	GO:0009800
aj_contig_89	GO:0003735	GO:0006412	GO:0016020	GO:0022627	GO:0009507
aj_contig_90	GO:0003735	GO:0006412	GO:0016020	GO:0022627	GO:0009507
aj_contig_91	GO:0016023	GO:0005618	GO:0016020	GO:0009664	GO:0005576
aj_contig_93	GO:0006944	GO:0051510	GO:0051788	GO:0005737	GO:0006301	GO:0016558	GO:0004842	GO:0005886	GO:0043161	GO:0043248	GO:0042023	GO:0005524	GO:0031625	GO:0006635	GO:0048193
aj_contig_95	GO:0005643	GO:0005737	GO:0008565	GO:0000059
aj_contig_96	GO:0000025	GO:0009664	GO:0005829	GO:0019252	GO:0004134	GO:0007623	GO:2001070	GO:0010297	GO:0043085	GO:0005983	GO:0009507	GO:0043169
aj_contig_97	GO:0000025	GO:0009664	GO:0005829	GO:0019252	GO:0004134	GO:0007623	GO:2001070	GO:0010297	GO:0043085	GO:0005983	GO:0009507	GO:0043169
aj_contig_98	GO:0000025	GO:0009664	GO:0005829	GO:0019252	GO:0004134	GO:0007623	GO:2001070	GO:0010297	GO:0043085	GO:0005983	GO:0009507	GO:0043169
aj_contig_99	GO:0005739	GO:0005509
aj_contig_100	GO:0005739	GO:0005634	GO:0005829	GO:0005509
aj_contig_101	GO:0016567	GO:0009734	GO:0004842	GO:0005829	GO:0010311	GO:0009620	GO:0009926	GO:0008270	GO:0009826	GO:0009506	GO:0016023	GO:0016021	GO:0048283	GO:0009640
aj_contig_102	GO:0004222	GO:0008270	GO:0007155	GO:0006508	GO:0005886
aj_contig_103	GO:0006633	GO:0009536	GO:0016297
aj_contig_104	GO:0043565	GO:0009440	GO:0005829	GO:0042802	GO:0008824	GO:0009651
aj_contig_105	GO:0006457	GO:0009941	GO:0045036	GO:0046686	GO:0009570	GO:0005739	GO:0009579	GO:0048481	GO:0009409	GO:0009408	GO:0009658	GO:0051082	GO:0005634	GO:0048046	GO:0005524	GO:0032440	GO:0055114
aj_contig_106	GO:0010090	GO:0009825	GO:0007033	GO:0007165	GO:0005634	GO:0009507	GO:0009737
aj_contig_108	GO:0009536
aj_contig_109	GO:0016207	GO:0005524	GO:0009698
aj_contig_110	GO:0016207	GO:0005524	GO:0009698
aj_contig_111	GO:0016614	GO:0007275
aj_contig_114	GO:0008168	GO:0008152
aj_contig_115	GO:0003723	GO:0005634
aj_contig_116	GO:0005739
aj_contig_117	GO:0009734	GO:0006417	GO:0006355	GO:0046983	GO:0005634
aj_contig_119	GO:0016023	GO:0003993	GO:0046872
aj_contig_120	GO:0016023	GO:0009651	GO:0005618	GO:0016787
aj_contig_121	GO:0005839	GO:0046686	GO:0004298	GO:0005773	GO:0005634	GO:0006511	GO:0048046	GO:0005886
aj_contig_122	GO:0016310	GO:0019563	GO:0005829	GO:0010188	GO:0005739	GO:0002237	GO:0019200	GO:0004370	GO:0080167	GO:0006635	GO:0006072
aj_contig_123	GO:0005618	GO:0003735	GO:0005730	GO:0022627	GO:0006412	GO:0030686	GO:0009507	GO:0005886	GO:0042274	GO:0006364	GO:0032040
aj_contig_124	GO:0005618	GO:0003735	GO:0005730	GO:0022627	GO:0006412	GO:0030686	GO:0009507	GO:0005886	GO:0042274	GO:0006364	GO:0032040
aj_contig_130	GO:0022857	GO:0005886	GO:0055085	GO:0009506	GO:0009507
aj_contig_131	GO:0010228	GO:0006306	GO:0009507	GO:0016926	GO:0005773	GO:0003899	GO:0009506	GO:0003677	GO:0005665	GO:0050665	GO:0000394	GO:0031047	GO:0005515	GO:0006366
aj_contig_132	GO:0008299	GO:0004421
aj_contig_133	GO:0004190	GO:0006508	GO:0003779	GO:0005773	GO:0016023	GO:0006629
aj_contig_134	GO:0016023	GO:0016021	GO:0006865	GO:0005275
aj_contig_135	GO:0006944	GO:0005047	GO:0005785	GO:0003924	GO:0006623	GO:0005786	GO:0006614	GO:0005525	GO:0006184	GO:0048193
aj_contig_136	GO:0005618	GO:0003735	GO:0005730	GO:0022627	GO:0006412	GO:0030686	GO:0009507	GO:0005886	GO:0042274	GO:0006364	GO:0032040
aj_contig_137	GO:0004300	GO:0005739	GO:0016787	GO:0008152
aj_contig_139	GO:0046686	GO:0005829	GO:0030145	GO:0009409	GO:0006096	GO:0004619	GO:0009507	GO:0048046	GO:0005740	GO:0005886
aj_contig_140	GO:0010078	GO:0046740	GO:0042803	GO:0010071	GO:0008270	GO:0080022	GO:0005634	GO:0046982	GO:0010468	GO:0010492
aj_contig_141	GO:0003735	GO:0005840	GO:0006414
aj_contig_142	GO:0003735	GO:0005840	GO:0006414
aj_contig_143	GO:0005739	GO:0016021
aj_contig_144	GO:0009941	GO:0009086	GO:0046686	GO:0009570	GO:0005829	GO:0003871	GO:0010043	GO:0032259	GO:0005777	GO:0008270	GO:0005507	GO:0048046	GO:0009651	GO:0008705	GO:0005886
aj_contig_145	GO:0006944	GO:0005047	GO:0005785	GO:0003924	GO:0006623	GO:0005786	GO:0006614	GO:0005525	GO:0006184	GO:0048193
aj_contig_146	GO:0010253	GO:0000166	GO:0005829	GO:0045226	GO:0009744	GO:0051555	GO:0010315	GO:0050662	GO:0010192	GO:0050377	GO:0010280	GO:0009506	GO:0009507	GO:0008831	GO:0010224	GO:0010214
aj_contig_147	GO:0010253	GO:0000166	GO:0005829	GO:0045226	GO:0009744	GO:0051555	GO:0010315	GO:0050662	GO:0010192	GO:0050377	GO:0010280	GO:0009506	GO:0009507	GO:0008831	GO:0010224	GO:0010214
aj_contig_148	GO:0019408	GO:0009570	GO:0010027	GO:0009790	GO:0009073	GO:0009579	GO:0009658	GO:0009817	GO:0005507	GO:0016226	GO:0042742	GO:0019288	GO:0032544	GO:0006098
aj_contig_149	GO:0006468	GO:0005524	GO:0004674
aj_contig_150	GO:0004672	GO:0000166
aj_contig_153	GO:0046983	GO:0009536
aj_contig_154	GO:0009941	GO:0009086	GO:0046686	GO:0009570	GO:0005829	GO:0003871	GO:0010043	GO:0032259	GO:0005777	GO:0008270	GO:0005507	GO:0048046	GO:0009651	GO:0008705	GO:0005886
aj_contig_155	GO:0009941	GO:0009086	GO:0046686	GO:0009570	GO:0005829	GO:0003871	GO:0010043	GO:0032259	GO:0005777	GO:0008270	GO:0005507	GO:0048046	GO:0009651	GO:0008705	GO:0005886
aj_contig_156	GO:0070838	GO:0005739	GO:0010207	GO:0009768	GO:0019344	GO:0035304	GO:0009507	GO:0009522	GO:0009657	GO:0006364	GO:0030003	GO:0006098
aj_contig_157	GO:0006468	GO:0005737	GO:0004674	GO:0005634	GO:0005524	GO:0004715	GO:0005886
aj_contig_158	GO:0006468	GO:0005737	GO:0004674	GO:0005634	GO:0005524	GO:0004715	GO:0005886
aj_contig_159	GO:0042254	GO:0005525	GO:0003924	GO:0006184	GO:0005829
aj_contig_160	GO:0009306	GO:0009567	GO:0031361	GO:0010027	GO:0019252	GO:0010207	GO:0000023	GO:0045038	GO:0009977	GO:0006364	GO:0009902	GO:0043235	GO:0043953	GO:0042793	GO:0035304	GO:0033281	GO:0009688	GO:0009535	GO:0045893
aj_contig_161	GO:0005524	GO:0008026	GO:0003723	GO:0005634
aj_contig_162	GO:0005730	GO:0046686	GO:0005739	GO:0006414	GO:0003924	GO:0005773	GO:0003746	GO:0009507	GO:0005525	GO:0006184	GO:0005886
aj_contig_163	GO:0016779	GO:0005730	GO:0046686	GO:0005739	GO:0006414	GO:0003924	GO:0005773	GO:0003746	GO:0009507	GO:0005525	GO:0006184	GO:0005886
aj_contig_164	GO:0016779	GO:0005730	GO:0046686	GO:0005739	GO:0006414	GO:0003924	GO:0005773	GO:0003746	GO:0009507	GO:0005525	GO:0006184	GO:0005886
aj_contig_165	GO:0016567	GO:0010388	GO:0000085	GO:0005739	GO:0016579	GO:0005507	GO:0009507	GO:0016571	GO:0045893	GO:0009640
aj_contig_166	GO:0046873	GO:0010038	GO:0016787	GO:0000041
aj_contig_167	GO:0046872	GO:0005829	GO:0010309	GO:0005634	GO:0019509	GO:0055114	GO:0005886
aj_contig_170	GO:0016023	GO:0004197	GO:0004623	GO:0006508
aj_contig_171	GO:0005773	GO:0005515	GO:0009507
aj_contig_172	GO:0008270	GO:0005886
aj_contig_173	GO:0009536
aj_contig_174	GO:0022402	GO:0009630	GO:0003729	GO:0031123	GO:0006397	GO:0005634	GO:0045892	GO:0005515
aj_contig_176	GO:0016021	GO:0005886	GO:0005783	GO:0004310	GO:0008610
aj_contig_177	GO:0009987	GO:0044424	GO:0010467
aj_contig_178	GO:0004345	GO:0046872	GO:0004402	GO:0016573	GO:0051536	GO:0009051	GO:0009294	GO:0006355	GO:0005634	GO:0009507	GO:0046686	GO:0035265	GO:0050661	GO:0008283
aj_contig_179	GO:0006508	GO:0004190	GO:0005783	GO:0005773	GO:0016023	GO:0006629
aj_contig_180	GO:0005739	GO:0009706	GO:0048366
aj_contig_181	GO:0030170	GO:0005739	GO:0003992	GO:0008152
aj_contig_182	GO:0008017	GO:0010051	GO:0010005	GO:0009832	GO:0005886
aj_contig_183	GO:0008017	GO:0010051	GO:0010005	GO:0009832	GO:0005886
aj_contig_184	GO:0005874	GO:0071944	GO:0005737	GO:0044699
aj_contig_185	GO:0016023	GO:0016310	GO:0016301
aj_contig_186	GO:0016627	GO:0009987	GO:0044710	GO:0009536
aj_contig_187	GO:0008514	GO:0005315	GO:0015706	GO:0005739	GO:0005351	GO:0055085	GO:0016021	GO:0031969
aj_contig_188	GO:0004855	GO:0004854	GO:0046110	GO:0005829	GO:0000302	GO:0005506	GO:0055114	GO:0042554	GO:0009055	GO:0006145	GO:0050660	GO:0008762	GO:0009414	GO:0051537
aj_contig_190	GO:0051510	GO:0051788	GO:0005737	GO:0005634	GO:0009793	GO:0019005	GO:0006468	GO:0004842	GO:0043161	GO:0004674	GO:0042752	GO:0042023	GO:0009651	GO:0005524	GO:0043248	GO:0005515
aj_contig_191	GO:0006486	GO:0008270	GO:0009506	GO:0005789	GO:0004576	GO:0016021	GO:0005886
aj_contig_192	GO:0009555	GO:0009793	GO:0008060	GO:0008270	GO:0032312	GO:0009737
aj_contig_194	GO:0016023	GO:0008559	GO:0006200	GO:0005524	GO:0005886
aj_contig_196	GO:0009409	GO:0005737	GO:0005198	GO:0007018	GO:0051258	GO:0003924	GO:0005874	GO:0009651	GO:0005525	GO:0006184	GO:0005886
aj_contig_197	GO:0009409	GO:0005737	GO:0005198	GO:0007018	GO:0051258	GO:0003924	GO:0005874	GO:0009651	GO:0005525	GO:0006184	GO:0005886
aj_contig_198	GO:0016567	GO:0005524	GO:0004842	GO:0006511
aj_contig_199	GO:0000166	GO:0003723
aj_contig_200	GO:0009788	GO:0046872	GO:2000023	GO:0016887	GO:0006346	GO:0005634	GO:0009739	GO:0003677	GO:0003678	GO:0009736	GO:0009733	GO:0016246	GO:0008283
aj_contig_201	GO:0009788	GO:0046872	GO:2000023	GO:0016887	GO:0006346	GO:0005634	GO:0009739	GO:0003677	GO:0003678	GO:0009736	GO:0009733	GO:0016246	GO:0008283
aj_contig_202	GO:0009941	GO:0010218	GO:0009765	GO:0009637	GO:0009744	GO:0010155	GO:0030076	GO:0010114	GO:0010287	GO:0016168	GO:0009644	GO:0009535	GO:0006364
aj_contig_204	GO:0006457	GO:0034976	GO:0005739	GO:0009507	GO:0016757	GO:0015035	GO:0003756	GO:0045454	GO:0006979	GO:0005788	GO:0009055	GO:0016023	GO:0006662	GO:0005886
aj_contig_205	GO:0004014	GO:0008295	GO:0009790	GO:0009507	GO:0006557	GO:0006597
aj_contig_208	GO:0005618	GO:0003735	GO:0005730	GO:0009644	GO:0009409	GO:0006412	GO:0000166	GO:0006979	GO:0016020	GO:0009536	GO:0022626	GO:0019843
aj_contig_209	GO:0005739	GO:0016020	GO:0008375
aj_contig_210	GO:0005739	GO:0016020	GO:0008375
aj_contig_212	GO:0004252	GO:0006486	GO:0005829	GO:0010205	GO:0005634	GO:0009507	GO:0006508
aj_contig_213	GO:0005634	GO:0009507
aj_contig_214	GO:0015035	GO:0004857	GO:0016671	GO:0005829	GO:0022900	GO:0006662	GO:0043085	GO:0009409	GO:0043086	GO:0045454	GO:0006979	GO:0009055	GO:0048046	GO:0010497	GO:0008047
aj_contig_215	GO:0015035	GO:0004857	GO:0016671	GO:0022900	GO:0006662	GO:0010035	GO:0009507	GO:0009409	GO:0043086	GO:0045454	GO:0071944	GO:0006979	GO:0009055	GO:0016020	GO:0010497
aj_contig_216	GO:0008270	GO:0004181	GO:0005576	GO:0016020	GO:0006508	GO:0009536
aj_contig_217	GO:0050897	GO:0006241	GO:0008270	GO:0004550	GO:0006979	GO:0006228	GO:0005743	GO:0006183	GO:0005524	GO:0006165	GO:0009536
aj_contig_219	GO:0006470	GO:0008138
aj_contig_220	GO:0000015	GO:0004634	GO:0000287	GO:0006096
aj_contig_221	GO:0046872	GO:0005634	GO:0003677	GO:0042742	GO:0045893	GO:0005886
aj_contig_223	GO:0006888	GO:0046872	GO:0080120	GO:0016023	GO:0005773	GO:0005789	GO:0004222	GO:0016021	GO:0006508
aj_contig_224	GO:0016310	GO:0006096	GO:0006002	GO:0003872	GO:0005945	GO:0005524	GO:0005886
aj_contig_227	GO:0051788	GO:0046686	GO:0009853	GO:0009060	GO:0006096	GO:0006511	GO:0080129	GO:0005753	GO:0009536
aj_contig_228	GO:0016023	GO:0005507	GO:0055114	GO:0016491
aj_contig_229	GO:0010048	GO:0005634	GO:0010329	GO:0048440	GO:0006200	GO:0055085	GO:0010315	GO:0005524	GO:0043481	GO:0006487	GO:0009506	GO:0016021	GO:0005886	GO:0042626	GO:0010540	GO:0010541
aj_contig_230	GO:0006468	GO:0005524	GO:0004674
aj_contig_231	GO:0000015	GO:0004634	GO:0000287	GO:0006096
aj_contig_232	GO:0005739	GO:0016020	GO:0008375
aj_contig_233	GO:0005634
aj_contig_234	GO:0003735	GO:0005618	GO:0005730	GO:0006412	GO:0005773	GO:0005886	GO:0022625
aj_contig_235	GO:0003735	GO:0005618	GO:0005730	GO:0006412	GO:0005773	GO:0005886	GO:0022625
aj_contig_236	GO:0005829	GO:0005198	GO:0006897	GO:0006886	GO:0005774	GO:0009506	GO:0009507	GO:0030130	GO:0005515	GO:0030132
aj_contig_237	GO:0046836	GO:0005886	GO:0051861	GO:0005737	GO:0017089
aj_contig_238	GO:0010090	GO:0006511	GO:0019005	GO:0045010	GO:0048765	GO:0010228	GO:0005829	GO:0009880	GO:0071555	GO:0005634	GO:0010413	GO:0008284	GO:0010431	GO:0009960	GO:0007155	GO:0007062	GO:0045492	GO:0004842	GO:0009639	GO:0010072	GO:0009630	GO:0009911	GO:0000911	GO:0045595	GO:0031625
aj_contig_239	GO:0010155	GO:0009570	GO:0005829	GO:0009749	GO:0009744	GO:0006096	GO:0010103	GO:0009644	GO:0009535	GO:0005515	GO:0009941	GO:0051287	GO:0048046	GO:0010319	GO:0019253	GO:0010218	GO:0009773	GO:0009637	GO:0006364	GO:0009409	GO:0010114	GO:0047100	GO:0035304	GO:0042742	GO:0010207	GO:0050661	GO:0009657
aj_contig_240	GO:0010199	GO:0005829	GO:0040029	GO:0005634	GO:0003677	GO:0003682	GO:0016818	GO:0043044
aj_contig_241	GO:0009553	GO:0005215	GO:0009536	GO:0007033	GO:0009749	GO:0009624	GO:0009744	GO:0010152	GO:0010109	GO:0006810	GO:0016021	GO:0034389	GO:0080167	GO:0005886
aj_contig_242	GO:0009553	GO:0005215	GO:0009536	GO:0007033	GO:0009749	GO:0009624	GO:0009744	GO:0010152	GO:0010109	GO:0006810	GO:0016021	GO:0034389	GO:0080167	GO:0005886
aj_contig_243	GO:0016021	GO:0005774	GO:0055085	GO:0000325
aj_contig_244	GO:0006457	GO:0022900	GO:0006662	GO:0005576	GO:0015035	GO:0003756	GO:0045454	GO:0009055	GO:0016023	GO:0005783
aj_contig_245	GO:0050897	GO:0046686	GO:0019243	GO:0008270	GO:0005739	GO:0030976	GO:0004591	GO:0006099
aj_contig_246	GO:0050897	GO:0046686	GO:0019243	GO:0008270	GO:0005739	GO:0030976	GO:0004591	GO:0006099
aj_contig_248	GO:0016023	GO:0016021
aj_contig_249	GO:0009941	GO:0009570	GO:0022626	GO:0005739	GO:0009579	GO:0009658	GO:0009790	GO:0048046	GO:0005524	GO:0016020	GO:0042026
aj_contig_250	GO:0044446	GO:0005215	GO:0016020	GO:0044765	GO:0000325
aj_contig_252	GO:0009793	GO:0005730	GO:0000166	GO:0003723
aj_contig_253	GO:0006468	GO:0009555	GO:0005829	GO:0007009	GO:0005773	GO:0004674	GO:0005524	GO:0005886
aj_contig_254	GO:0006468	GO:0009555	GO:0005829	GO:0007009	GO:0005773	GO:0004674	GO:0005524	GO:0005886
aj_contig_255	GO:0050790	GO:0006446	GO:0046523	GO:0003743	GO:0005085	GO:0009507	GO:0005525	GO:0019509	GO:0005851
aj_contig_256	GO:0005739	GO:0005886
aj_contig_257	GO:0006468	GO:0005737	GO:0009611	GO:0004672	GO:0009651	GO:0005524	GO:0005819	GO:0032270	GO:0006972
aj_contig_258	GO:0016779	GO:0005730	GO:0046686	GO:0005739	GO:0006414	GO:0003924	GO:0005773	GO:0003746	GO:0009507	GO:0005525	GO:0006184	GO:0005886
aj_contig_260	GO:0016772	GO:0005886	GO:0009507
aj_contig_261	GO:2000030	GO:0000302	GO:0003677	GO:0006879	GO:0003899	GO:0016226	GO:0001053	GO:0019288	GO:0005746	GO:0006399	GO:0015996	GO:0009570	GO:0010027	GO:0003700	GO:0006352	GO:0006355	GO:0005515	GO:0006098	GO:0009902	GO:0042626	GO:0016117	GO:0017004	GO:0010218	GO:0009637	GO:0010039	GO:0010114	GO:0005524	GO:0071482	GO:0006364
aj_contig_262	GO:0009072	GO:0005737	GO:0016740
aj_contig_263	GO:0016597	GO:0009535	GO:0019408	GO:0009570
aj_contig_264	GO:0016023
aj_contig_265	GO:0016788	GO:0006333	GO:0005829	GO:0009630	GO:0006352	GO:0005634	GO:0009506	GO:0006357	GO:0032784	GO:0003723
aj_contig_266	GO:0070838	GO:0009941	GO:0030093	GO:0009773	GO:0009780	GO:0042550	GO:0019344	GO:0050821	GO:0016168	GO:0016021	GO:0030003
aj_contig_267	GO:0009941	GO:0030093	GO:0009773	GO:0009780	GO:0042550	GO:0050821	GO:0016168	GO:0016021
aj_contig_268	GO:0008270	GO:0016021	GO:0030244	GO:0016760	GO:0005886
aj_contig_270	GO:0015439	GO:0006200	GO:0005886	GO:0005524	GO:0009536
aj_contig_271	GO:0006888	GO:0043090	GO:0009570	GO:0005829	GO:0009749	GO:0009744	GO:0009750	GO:0005777	GO:0009409	GO:0009414	GO:0010359	GO:0009737	GO:0009651	GO:0019521	GO:0004616	GO:0050661	GO:0006098
aj_contig_272	GO:0006888	GO:0043090	GO:0009570	GO:0005829	GO:0009749	GO:0009744	GO:0009750	GO:0005777	GO:0009409	GO:0009414	GO:0010359	GO:0009737	GO:0009651	GO:0019521	GO:0004616	GO:0050661	GO:0006098
aj_contig_274	GO:0005525	GO:0009570	GO:0003924	GO:0045038	GO:0005048	GO:0006614	GO:0080085	GO:0008312	GO:0006184
aj_contig_275	GO:0005525	GO:0009570	GO:0003924	GO:0045038	GO:0005048	GO:0006614	GO:0080085	GO:0008312	GO:0006184
aj_contig_276	GO:0005634	GO:0010218	GO:0008152	GO:0016772	GO:0042802	GO:0048575	GO:0009585	GO:2000028	GO:0009658	GO:0010114	GO:0010100
aj_contig_277	GO:0005739	GO:0000166	GO:0016607	GO:0035061	GO:0003676
aj_contig_278	GO:0005739	GO:0000166	GO:0016607	GO:0035061	GO:0003676
aj_contig_279	GO:0050897	GO:0022900	GO:0009631	GO:0003954	GO:0005743	GO:0045271	GO:0006970
aj_contig_280	GO:0009611	GO:0009630	GO:0009753	GO:0010102	GO:0006355	GO:0046983	GO:0005634	GO:0009734	GO:0009414
aj_contig_281	GO:0016023	GO:0016746	GO:0016570
aj_contig_283	GO:0016192	GO:0006499	GO:0007264	GO:0046686	GO:0005829	GO:0005215	GO:0006471	GO:0006886	GO:0005507	GO:0005773	GO:0009506	GO:0005794	GO:0016004	GO:0005525	GO:0005886
aj_contig_284	GO:0009630	GO:0008026	GO:0005524	GO:0003676	GO:0005634
aj_contig_285	GO:0010021	GO:0009501	GO:0019252	GO:0009570	GO:0009011
aj_contig_286	GO:0005737	GO:0050832	GO:0005515	GO:0005634	GO:0042742
aj_contig_287	GO:0048046	GO:0005093	GO:0006499	GO:0005737	GO:0015031
aj_contig_288	GO:0006468	GO:0004674	GO:0005886	GO:0005524	GO:0004715	GO:0009536
aj_contig_289	GO:0070063	GO:0009294	GO:0008380	GO:0005634
aj_contig_290	GO:0006468	GO:0000413	GO:0003755	GO:0004672	GO:0005528	GO:0005524	GO:0016020	GO:0009536
aj_contig_291	GO:0005524	GO:0006468	GO:0004713
aj_contig_295	GO:0009987	GO:0016740	GO:0009506	GO:0005634
aj_contig_298	GO:0009536
aj_contig_300	GO:0032259	GO:0005737	GO:0008168	GO:0006915
aj_contig_301	GO:0032259	GO:0005737	GO:0008168	GO:0006915
aj_contig_302	GO:0009536
aj_contig_303	GO:0009908	GO:0006950	GO:0016070	GO:0040029	GO:0044424	GO:0005488	GO:0044763	GO:0044767	GO:0048513	GO:0048646
aj_contig_304	GO:0005829	GO:0003677	GO:0006351	GO:0032549	GO:0003899	GO:0005634	GO:0009507
aj_contig_305	GO:0001708	GO:0010093	GO:0048833	GO:0005634	GO:0048442	GO:0048443	GO:0048441	GO:0048481	GO:0010076	GO:0006355	GO:0046983	GO:0003677	GO:0003700
aj_contig_306	GO:0000023	GO:0019252	GO:0006200	GO:0055085	GO:0005524	GO:0019761	GO:0009507	GO:0016021	GO:0042626	GO:0005886
aj_contig_307	GO:0009306	GO:0006457	GO:0005634	GO:0046686	GO:0051082	GO:0005739	GO:0010075	GO:0009409	GO:0009934	GO:0005773	GO:0005788	GO:0009507	GO:0016023	GO:0009651	GO:0005524	GO:0009414	GO:0005886
aj_contig_308	GO:0009306	GO:0006457	GO:0005634	GO:0046686	GO:0051082	GO:0005739	GO:0010075	GO:0009409	GO:0009934	GO:0005773	GO:0005788	GO:0009507	GO:0016023	GO:0009651	GO:0005524	GO:0009414	GO:0005886
aj_contig_312	GO:0008270	GO:0005622	GO:0003676
aj_contig_313	GO:0016614	GO:0050302	GO:0071949	GO:0043546	GO:0009851	GO:0005506	GO:0018479	GO:0055114	GO:0009055	GO:0010293	GO:0009688	GO:0051536	GO:0019760
aj_contig_314	GO:0043169	GO:0003844	GO:0005978	GO:0004553
aj_contig_316	GO:0016020
aj_contig_317	GO:0003700	GO:0006355	GO:0005634	GO:0003677
aj_contig_318	GO:0007267	GO:0042546	GO:0048032	GO:0003677	GO:0005773	GO:0005634	GO:0006810	GO:0005886
aj_contig_319	GO:0007267	GO:0006810	GO:0005773	GO:0048032	GO:0005886
aj_contig_320	GO:0010242	GO:0019898	GO:0010205	GO:0009654	GO:0010207	GO:0048046	GO:0010287	GO:0008266	GO:0035304	GO:0042549	GO:0042742	GO:0009535	GO:0005509	GO:0009543
aj_contig_321	GO:0050017	GO:0006535	GO:0009836	GO:0016740	GO:0004124	GO:0005507	GO:0009507	GO:0005739
aj_contig_323	GO:0005834	GO:0005737	GO:0080008
aj_contig_324	GO:0005829	GO:0030145	GO:0005506	GO:0005634	GO:0004722	GO:0005886
aj_contig_325	GO:0008964	GO:0015977	GO:0005737	GO:0006099	GO:0015979
aj_contig_326	GO:0015979	GO:0005737	GO:0015977	GO:0008964	GO:0032440	GO:0006099
aj_contig_328	GO:0000166	GO:0003676	GO:0010182	GO:0016607	GO:0005730	GO:0000398	GO:0009536
aj_contig_329	GO:0005730	GO:0003676	GO:0010182	GO:0016607	GO:0000166	GO:0000398	GO:0005515	GO:0009536
aj_contig_330	GO:0006457	GO:0034976	GO:0009627	GO:0009408	GO:0042542	GO:0016023	GO:0009644	GO:0005783	GO:0005886
aj_contig_331	GO:0019932	GO:0005773	GO:0004185	GO:0005576	GO:0016023	GO:0006508
aj_contig_332	GO:0006468	GO:0004672	GO:0005524	GO:0009536
aj_contig_333	GO:0015297	GO:0016020	GO:0015238	GO:0006855
aj_contig_335	GO:0016023	GO:0016020	GO:0006487	GO:0003830
aj_contig_336	GO:0005737	GO:0080008
aj_contig_337	GO:0009570	GO:0004725	GO:0035335
aj_contig_338	GO:0006355	GO:0005634	GO:0003677
aj_contig_339	GO:0006468	GO:0009536	GO:0004713	GO:0005634	GO:0005524	GO:0004683	GO:0005509	GO:0005886
aj_contig_340	GO:0009941	GO:0046872	GO:0010027	GO:0030163	GO:0010205	GO:0008568	GO:0009535	GO:0031977	GO:0051301	GO:0004222	GO:0016021	GO:0005524	GO:0006508
aj_contig_342	GO:0009536
aj_contig_343	GO:0009536
aj_contig_344	GO:0006486	GO:0046686	GO:0051301	GO:0042802	GO:0005654	GO:0005635	GO:0005794	GO:0022626	GO:0005886	GO:0005618	GO:0005730	GO:0009860	GO:0045732	GO:0009846	GO:0048046	GO:0005819	GO:0016310	GO:0016887	GO:0009506	GO:0042742	GO:0005524	GO:0009524
aj_contig_345	GO:0005618	GO:0006486	GO:0000166	GO:0046686	GO:0016310	GO:0009860	GO:0042802	GO:0005635	GO:0009846	GO:0009506	GO:0005730	GO:0051301	GO:0005794	GO:0048046	GO:0042742	GO:0005819	GO:0022626	GO:0016887	GO:0009524	GO:0005886
aj_contig_346	GO:0005618	GO:0005730	GO:0046686	GO:0009860	GO:0008568	GO:0042802	GO:0045732	GO:0009846	GO:0005654	GO:0051301	GO:0005635	GO:0005794	GO:0005524	GO:0005819	GO:0022626	GO:0007049	GO:0009524	GO:0005886
aj_contig_348	GO:0009870	GO:0042742	GO:0005622	GO:0003676
aj_contig_349	GO:0005388	GO:0046872	GO:0009706	GO:0006754	GO:0005524	GO:0070588	GO:0005789	GO:0016021	GO:0005516	GO:0005886
aj_contig_350	GO:0016023	GO:0016020	GO:0006487	GO:0003830
aj_contig_351	GO:0009536
aj_contig_352	GO:0051788	GO:0046686	GO:0009853	GO:0006122	GO:0009060	GO:0008121	GO:0006096	GO:0005774	GO:0006511	GO:0080129	GO:0005750	GO:0045153	GO:0009536
aj_contig_353	GO:0005739	GO:0005524	GO:0008026	GO:0003723
aj_contig_355	GO:0005507	GO:0009536
aj_contig_356	GO:0010150	GO:0051119	GO:0071215	GO:0071470	GO:0016023	GO:0071446	GO:0005887	GO:0008643
aj_contig_357	GO:0010150	GO:0051119	GO:0071215	GO:0071470	GO:0016023	GO:0071446	GO:0005887	GO:0008643
aj_contig_358	GO:0016773	GO:0009507	GO:0008152	GO:0016301
aj_contig_359	GO:0004693	GO:0009615	GO:0006468	GO:0010228	GO:0005829	GO:0050792	GO:0048440	GO:0016604	GO:0008353	GO:0006397	GO:0048366	GO:0007049	GO:0005524	GO:0005515
aj_contig_360	GO:0003682	GO:0003677
aj_contig_361	GO:0004197	GO:0050790	GO:0006508
aj_contig_365	GO:0005634	GO:0006333	GO:0004386	GO:0009506	GO:0003677	GO:0005524	GO:0003682
aj_contig_366	GO:0006468	GO:0019252	GO:0005524	GO:0016020	GO:0005509	GO:0004683
aj_contig_367	GO:0004109	GO:0009570	GO:0042803	GO:0048046	GO:0016020	GO:0006782	GO:0055114
aj_contig_368	GO:0009987	GO:0044424	GO:0044699
aj_contig_369	GO:0004519	GO:0004535
aj_contig_370	GO:0004519	GO:0004535
aj_contig_372	GO:0070063	GO:0005886	GO:0016592	GO:0005829	GO:0008380
aj_contig_375	GO:0003950
aj_contig_376	GO:0003950
aj_contig_377	GO:0005618	GO:0046686	GO:0005198	GO:0007018	GO:0051258	GO:0003924	GO:0005874	GO:0005773	GO:0009826	GO:0009507	GO:0005525	GO:0009416	GO:0006184	GO:0005886
aj_contig_378	GO:0004069	GO:0030170	GO:0080130	GO:0009058	GO:0016829	GO:0009536
aj_contig_379	GO:0005737	GO:0006413	GO:0008270	GO:0006352	GO:0003743	GO:0006355	GO:0005634	GO:0017025
aj_contig_380	GO:0010150	GO:0051119	GO:0071215	GO:0071470	GO:0016023	GO:0071446	GO:0005887	GO:0008643
aj_contig_381	GO:0009941	GO:0009086	GO:0046686	GO:0009570	GO:0005829	GO:0003871	GO:0010043	GO:0032259	GO:0005777	GO:0008270	GO:0005507	GO:0048046	GO:0009651	GO:0008705	GO:0005886
aj_contig_382	GO:0009507
aj_contig_383	GO:0009695	GO:0006766	GO:0019288	GO:0006636	GO:0015995	GO:0009570	GO:0010027	GO:0004033	GO:0009072	GO:0016117	GO:0006546	GO:0034660	GO:0009941	GO:0009902	GO:0009106	GO:0042793	GO:0019761	GO:0009108	GO:0008652	GO:0000096	GO:0009505	GO:0006098
aj_contig_384	GO:0043231
aj_contig_385	GO:0016023	GO:0016021	GO:0042538
aj_contig_386	GO:0005737	GO:0004365	GO:0006096	GO:0051287	GO:0050661	GO:0055114
aj_contig_388	GO:0016023
aj_contig_390	GO:0005739	GO:0005634
aj_contig_391	GO:0006468	GO:0050789	GO:0009793	GO:0044763	GO:0016043	GO:0004672	GO:0005634	GO:0006511	GO:0009651	GO:0005515
aj_contig_392	GO:0016192	GO:0030663	GO:0005198	GO:0016905	GO:0006886	GO:0030117
aj_contig_393	GO:0016192	GO:0030663	GO:0005198	GO:0016905	GO:0006886	GO:0030117
aj_contig_394	GO:0000226	GO:0000922	GO:0005634	GO:0005815
aj_contig_395	GO:0009987	GO:0009624	GO:0044710	GO:0016491	GO:0000166	GO:0009506	GO:0006810	GO:0042626	GO:0005886
aj_contig_396	GO:0016023
aj_contig_397	GO:0005829	GO:0005773	GO:0009505	GO:0005975	GO:0043169	GO:0004563
aj_contig_401	GO:0006486	GO:0016020	GO:0005773	GO:0009506	GO:0005576
aj_contig_403	GO:0000165	GO:0005524	GO:0004707	GO:0042542	GO:0006468
aj_contig_404	GO:0000165	GO:0005524	GO:0004707	GO:0042542	GO:0006468
aj_contig_405	GO:0016192	GO:0046923	GO:0010204	GO:0005794	GO:0016023	GO:0006032	GO:0015031	GO:0004568	GO:0005789	GO:0005975	GO:0043169	GO:0016021	GO:0006621
aj_contig_406	GO:0032504	GO:0005783	GO:0005739	GO:0007131	GO:0045132	GO:0043247	GO:0007062	GO:0042138	GO:0032204	GO:0016021	GO:0010332	GO:0007129
aj_contig_407	GO:0044763	GO:0005622	GO:0009856	GO:0044707	GO:0050794
aj_contig_409	GO:0006457	GO:0000413	GO:0003755	GO:0009533	GO:0009535	GO:0010275	GO:0009543
aj_contig_410	GO:0005618	GO:0047911	GO:0004650	GO:0016023	GO:0005576	GO:0005975
aj_contig_411	GO:0005739	GO:0009706
aj_contig_412	GO:0005615
aj_contig_414	GO:0005886	GO:0005634	GO:0005829	GO:0009507
aj_contig_415	GO:0008270	GO:0000166	GO:0003676	GO:0009507
aj_contig_416	GO:0016192	GO:0007264	GO:0005829	GO:0016787	GO:0000910	GO:0019932	GO:0009504	GO:0005768	GO:0015031	GO:0005525	GO:0005886
aj_contig_417	GO:0005732	GO:0005634	GO:0005829
aj_contig_418	GO:0009536
aj_contig_419	GO:0034605	GO:0009570	GO:0010218	GO:0009637	GO:0009744	GO:0010155	GO:0043234	GO:0010114	GO:0018316	GO:0080153	GO:0070417	GO:0009644	GO:0071454	GO:0005515
aj_contig_421	GO:0005634	GO:0003677
aj_contig_424	GO:0009574	GO:0071555	GO:0010817	GO:0051211	GO:0043481	GO:0000271	GO:0005876	GO:0071472	GO:0009825	GO:0009932	GO:0048767	GO:0010005	GO:0005886	GO:0009524	GO:0043622
aj_contig_425	GO:0008143	GO:0005739	GO:0010048	GO:0000166	GO:0005634
aj_contig_428	GO:0005739	GO:0005634
aj_contig_429	GO:0040008	GO:0016310	GO:0009793	GO:0004674	GO:0005524	GO:0008144
aj_contig_430	GO:0009744	GO:0009750	GO:0009749
aj_contig_431	GO:1901363	GO:0097159
aj_contig_432	GO:0032851	GO:0005622	GO:0005097
aj_contig_433	GO:0006468	GO:0004674	GO:0005524	GO:0007165
aj_contig_434	GO:0042127	GO:0042023	GO:0051322	GO:0010389	GO:0006270	GO:0006275	GO:0009558	GO:0005515	GO:0051225	GO:0009909	GO:0051567	GO:0000087	GO:0006306	GO:0007000	GO:0016572	GO:0006346	GO:0031048	GO:0000280	GO:0004674	GO:0000911	GO:0005524	GO:0009524
aj_contig_435	GO:0009853	GO:0009697	GO:0080114	GO:0048481	GO:0051538	GO:0097054	GO:0006833	GO:0016020	GO:0055114	GO:0019684	GO:0046872	GO:0009570	GO:0006541	GO:0009744	GO:0010103	GO:0009644	GO:0005515	GO:0009941	GO:0010155	GO:0005739	GO:0009902	GO:0009651	GO:0048046	GO:0016117	GO:0016041	GO:0010218	GO:0009637	GO:0009750	GO:0009409	GO:0010114	GO:0009814	GO:0042742
aj_contig_436	GO:0009941	GO:0046872	GO:0009570	GO:0051538	GO:0006541	GO:0009853	GO:0005739	GO:0080114	GO:0016041	GO:0097054	GO:0048046	GO:0016020	GO:0009416	GO:0055114
aj_contig_437	GO:0016301	GO:0009860	GO:0008889	GO:0048046	GO:0030048	GO:0031225	GO:0006071	GO:0006629	GO:0005886
aj_contig_438	GO:0050897	GO:0009555	GO:0005507	GO:0008270	GO:0005730	GO:0009507	GO:0005753
aj_contig_440	GO:0005634	GO:0009888	GO:0010638	GO:0003676	GO:0016558	GO:0010332	GO:0004534	GO:0008270	GO:0031048	GO:0043247	GO:0007062	GO:0042138	GO:0032204	GO:0007131	GO:0045132	GO:0010587	GO:0006635	GO:0009887
aj_contig_441	GO:0005634	GO:0009888	GO:0010638	GO:0003676	GO:0016558	GO:0010332	GO:0004534	GO:0008270	GO:0031048	GO:0043247	GO:0007062	GO:0042138	GO:0032204	GO:0007131	GO:0045132	GO:0010587	GO:0006635	GO:0009887
aj_contig_443	GO:0046872	GO:0003676
aj_contig_444	GO:0030658	GO:0016021	GO:0015031	GO:0005886
aj_contig_445	GO:0016021
aj_contig_446	GO:0004221	GO:0006511
aj_contig_447	GO:0004221	GO:0006511
aj_contig_448	GO:1901363	GO:0097159
aj_contig_449	GO:0004721	GO:0046872
aj_contig_450	GO:0004721	GO:0046872
aj_contig_451	GO:0004693	GO:0001708	GO:0005737	GO:0005634	GO:0016538	GO:0006661	GO:0010440	GO:0000278	GO:0051301	GO:0045736	GO:0042023	GO:0005515
aj_contig_452	GO:0005739	GO:0009706
aj_contig_453	GO:0017004	GO:0030154	GO:0016556	GO:0010027	GO:0000023	GO:0009535	GO:0019252	GO:0009965	GO:0043085	GO:0006655	GO:0019288	GO:0016117	GO:0016021
aj_contig_455	GO:1901259	GO:0016556	GO:0010027	GO:0010239	GO:0009902	GO:0004521	GO:2001070	GO:0042793	GO:0009507	GO:0003723
aj_contig_456	GO:0005829
aj_contig_458	GO:0005886
aj_contig_459	GO:0010286	GO:0005886
aj_contig_461	GO:0005634
aj_contig_462	GO:0004519	GO:0003676	GO:0090305
aj_contig_463	GO:0006499	GO:0005737	GO:0005886
aj_contig_464	GO:0006499	GO:0005737	GO:0005886
aj_contig_465	GO:0016023
aj_contig_466	GO:0006810	GO:0030117	GO:0080171
aj_contig_467	GO:0005739
aj_contig_468	GO:0005739	GO:0005802	GO:0005768	GO:0005794	GO:0016757	GO:0009536
aj_contig_469	GO:0004843	GO:0005829	GO:0016772	GO:0008242	GO:0016579	GO:0008270	GO:0006511	GO:0048767	GO:0004221	GO:0009793
aj_contig_470	GO:0004843	GO:0005829	GO:0016772	GO:0008242	GO:0016579	GO:0008270	GO:0006511	GO:0048767	GO:0004221	GO:0009793
aj_contig_472	GO:0016021
aj_contig_473	GO:0016757	GO:0016126	GO:0005802	GO:0006084	GO:0005768	GO:0005794	GO:0016132
aj_contig_474	GO:0005618	GO:0005829	GO:0051287	GO:0003979	GO:0005634	GO:0016023	GO:0055114
aj_contig_475	GO:0005618	GO:0005829	GO:0051287	GO:0003979	GO:0005634	GO:0016023	GO:0055114
aj_contig_476	GO:0016311	GO:0009570	GO:0005829	GO:0003869	GO:0008967	GO:0005773	GO:0005634	GO:0048046	GO:0016021
aj_contig_477	GO:0009867	GO:0010051	GO:0005829	GO:0051879	GO:0045892	GO:0042803	GO:0010072	GO:0005634	GO:0009733
aj_contig_478	GO:0009867	GO:0010051	GO:0005829	GO:0051879	GO:0045892	GO:0042803	GO:0010072	GO:0005634	GO:0009733
aj_contig_479	GO:0009941	GO:0046510	GO:0009247	GO:0016036
aj_contig_480	GO:0009941	GO:0046510	GO:0009247	GO:0016036
aj_contig_481	GO:0016747
aj_contig_482	GO:0016597	GO:0009735	GO:0008152
aj_contig_483	GO:0015979	GO:0046872	GO:0009570	GO:0005829	GO:0019252	GO:0009416	GO:0008610	GO:0035091	GO:0005634	GO:0006090	GO:0005886	GO:0005524	GO:0050242	GO:0045860	GO:0004676
aj_contig_484	GO:0015979	GO:0046872	GO:0009570	GO:0005829	GO:0019252	GO:0009416	GO:0008610	GO:0035091	GO:0005634	GO:0006090	GO:0005886	GO:0005524	GO:0050242	GO:0045860	GO:0004676
aj_contig_486	GO:0016567	GO:0010388	GO:0000085	GO:0005739	GO:0016579	GO:0009910	GO:0005634	GO:0016571	GO:0045893	GO:0009640
aj_contig_487	GO:0005634	GO:0004842	GO:0005515	GO:0048527	GO:0006511
aj_contig_488	GO:0004842	GO:0005515	GO:0048527	GO:0005634
aj_contig_489	GO:0045493	GO:0046373	GO:0046556	GO:0048046	GO:0005773	GO:0009505	GO:0016023	GO:0009044
aj_contig_490	GO:0045493	GO:0046373	GO:0046556	GO:0048046	GO:0005773	GO:0009505	GO:0016023	GO:0009044
aj_contig_492	GO:0044249	GO:0009536	GO:1901576	GO:0044238
aj_contig_493	GO:0005783
aj_contig_494	GO:0005783
aj_contig_497	GO:0009535	GO:0006979	GO:0005886
aj_contig_499	GO:0010090	GO:0000226	GO:0030865	GO:0005819	GO:0045010	GO:0030359	GO:0071555	GO:0007155	GO:0009826	GO:0005634	GO:0009524	GO:0048765	GO:0000913	GO:0005509	GO:0005515
aj_contig_500	GO:0010090	GO:0000226	GO:0030865	GO:0005819	GO:0045010	GO:0030359	GO:0071555	GO:0007155	GO:0009826	GO:0005634	GO:0009524	GO:0048765	GO:0000913	GO:0005509	GO:0005515
aj_contig_502	GO:0003712	GO:0006355
aj_contig_503	GO:0008152	GO:0004553
aj_contig_504	GO:0016779	GO:0005730	GO:0046686	GO:0005739	GO:0006414	GO:0003924	GO:0005773	GO:0003746	GO:0009507	GO:0005525	GO:0006184	GO:0005886
aj_contig_506	GO:0016567	GO:0009697	GO:0016874	GO:0010337	GO:0010167	GO:0009627	GO:0009626	GO:0009751	GO:0008270	GO:0005634	GO:0042742	GO:0080021
aj_contig_507	GO:0016567	GO:0009697	GO:0004842	GO:0010337	GO:0010167	GO:0009627	GO:0009626	GO:0009751	GO:0006817	GO:0008270	GO:0016036	GO:0005634	GO:0042742	GO:0080021
aj_contig_509	GO:0005829	GO:0008239	GO:0005773	GO:0004452	GO:0006508	GO:0005515
aj_contig_510	GO:0005388	GO:0004089	GO:0009506	GO:0009555	GO:0006754	GO:0009624	GO:0006730	GO:0005516	GO:0008270	GO:0048367	GO:0043621	GO:0005524	GO:0070588	GO:0048281	GO:0016021	GO:0006882	GO:0007338	GO:0005886
aj_contig_511	GO:0042631	GO:0071472	GO:0005634	GO:0005829
aj_contig_512	GO:0042631	GO:0071472	GO:0005634	GO:0005829
aj_contig_513	GO:0010025	GO:0016874	GO:0010345	GO:0008270	GO:0010143
aj_contig_514	GO:0010025	GO:0016874	GO:0010345	GO:0008270	GO:0010143
aj_contig_515	GO:0005739	GO:0005634	GO:0005829	GO:0009507
aj_contig_516	GO:0044262	GO:0000166	GO:0046686	GO:0009570	GO:0010043	GO:0030060	GO:0005773	GO:0005634	GO:0009651	GO:0048046	GO:0006108	GO:0006099	GO:0005886
aj_contig_517	GO:0016787	GO:0008152
aj_contig_518	GO:0010319	GO:0046686	GO:0009570	GO:0005829	GO:0005739	GO:0009409	GO:0016491	GO:0003906	GO:0009055	GO:0005524	GO:0050660	GO:0055114	GO:0042744
aj_contig_519	GO:0005618	GO:0046872	GO:0005737	GO:0006730	GO:0006556	GO:0006555	GO:0009409	GO:0005730	GO:0015948	GO:0005524	GO:0005886	GO:0009809	GO:0004478
aj_contig_520	GO:0005618	GO:0046872	GO:0005737	GO:0006730	GO:0006556	GO:0006555	GO:0009409	GO:0005730	GO:0015948	GO:0005524	GO:0005886	GO:0009809	GO:0004478
aj_contig_521	GO:0005618	GO:0005730	GO:0005737	GO:0006730	GO:0006556	GO:0006555	GO:0009409	GO:0046872	GO:0015948	GO:0009651	GO:0005524	GO:0005886	GO:0009809	GO:0004478
aj_contig_522	GO:0006457	GO:0005739	GO:0009507	GO:0005773	GO:0009505	GO:0051082	GO:0005789	GO:0016021	GO:0005509	GO:0005886
aj_contig_523	GO:0009706
aj_contig_524	GO:0016787
aj_contig_525	GO:0006468	GO:0004672	GO:0005524	GO:0005198	GO:0009507
aj_contig_526	GO:0003735	GO:0005618	GO:0005730	GO:0006412	GO:0005773	GO:0009507	GO:0005886	GO:0022625
aj_contig_527	GO:0009536
aj_contig_529	GO:0005618	GO:0005200	GO:0046686	GO:0005829	GO:0045298	GO:0051258	GO:0071258	GO:0003924	GO:0005874	GO:0007018	GO:0009506	GO:0048046	GO:0005525	GO:0006184	GO:0005886
aj_contig_530	GO:0006413	GO:0003743	GO:0005852	GO:0005829	GO:0005634
aj_contig_531	GO:0046686	GO:0009970	GO:0055114	GO:0009570	GO:0020037	GO:0009514	GO:0009648	GO:0022626	GO:0005886	GO:0005618	GO:0009941	GO:0050897	GO:0005739	GO:0016036	GO:0005773	GO:0048046	GO:0010319	GO:0008219	GO:0004096	GO:0009409	GO:0045454	GO:0006995	GO:0009737	GO:0042744
aj_contig_532	GO:0000226	GO:0007267	GO:0009616	GO:0009556	GO:0006944	GO:0003843	GO:0000148	GO:0051567	GO:0035196	GO:0010267	GO:0006346	GO:0031048	GO:0006075	GO:0000911	GO:0052543
aj_contig_533	GO:0016760	GO:0009833	GO:0008270	GO:0005794	GO:0016021	GO:0005886	GO:0042538	GO:0030244
aj_contig_534	GO:0016023	GO:0016757	GO:0016020
aj_contig_535	GO:0016023	GO:0016757	GO:0016020
aj_contig_536	GO:0006694	GO:0000166	GO:0003854	GO:0047012	GO:0005783	GO:0055114
aj_contig_537	GO:0005743	GO:0015986	GO:0046933
aj_contig_538	GO:0044444	GO:0043231	GO:0005515	GO:0005886
aj_contig_539	GO:0046686	GO:0005829	GO:0047134	GO:0010183	GO:0045454	GO:0055114	GO:0080092
aj_contig_542	GO:0006413	GO:0046872	GO:0003743	GO:0005886
aj_contig_543	GO:0006413	GO:0046872	GO:0003743	GO:0005886
aj_contig_545	GO:0006468	GO:0005829	GO:0046827	GO:0009742	GO:0009965	GO:0009729	GO:0004674	GO:0009825	GO:0005524	GO:0042538	GO:0009733	GO:0005886
aj_contig_549	GO:0030095	GO:0016556	GO:0019898	GO:0010207	GO:0019344	GO:0009654	GO:0005509	GO:0009543
aj_contig_550	GO:0003735	GO:0009941	GO:0009955	GO:0005730	GO:0006412	GO:0005773	GO:0005886	GO:0022625	GO:0019843
aj_contig_551	GO:0008270	GO:0000166	GO:0003723	GO:0000398	GO:0005634
aj_contig_554	GO:0009765	GO:0030076	GO:0010287	GO:0019344	GO:0016168	GO:0009535
aj_contig_555	GO:0051788	GO:0005737	GO:0005634	GO:0010078	GO:0009408	GO:0048829	GO:0043248	GO:0009965	GO:0043161	GO:0009933	GO:0008568	GO:0035266	GO:0046686	GO:0005524	GO:0005886	GO:0008233	GO:0008540
aj_contig_556	GO:0005737	GO:0005198	GO:0007018	GO:0051258	GO:0003924	GO:0005874	GO:0005525	GO:0006184
aj_contig_557	GO:0005737	GO:0005198	GO:0007018	GO:0051258	GO:0003924	GO:0005874	GO:0005525	GO:0006184
aj_contig_558	GO:0005576
aj_contig_559	GO:0005829	GO:0003924	GO:0006413	GO:0003743	GO:0005525	GO:0006184	GO:0005886
aj_contig_560	GO:0032259	GO:0005802	GO:0008168	GO:0005768	GO:0005794	GO:0016020
aj_contig_561	GO:0005794	GO:0016020	GO:0008168	GO:0032259
aj_contig_563	GO:0006508	GO:0009536	GO:0016310	GO:0008233	GO:0016301
aj_contig_564	GO:0055085	GO:0022857	GO:0005886
aj_contig_565	GO:0009536
aj_contig_566	GO:0009536
aj_contig_567	GO:0010181	GO:0016491	GO:0055114	GO:0009536
aj_contig_568	GO:0017111	GO:0005739	GO:0009507	GO:0005524	GO:0006508	GO:0008233
aj_contig_569	GO:0005524	GO:0006487	GO:0016887	GO:0009630	GO:0009507
aj_contig_570	GO:0006952	GO:0051707	GO:0009414	GO:0048046	GO:0080167	GO:0043531
aj_contig_571	GO:0046949	GO:0048037	GO:0016407	GO:0008270	GO:0043754
aj_contig_572	GO:0046949	GO:0048037	GO:0016407	GO:0008270	GO:0043754
aj_contig_573	GO:0005618	GO:0005730	GO:0005737	GO:0006730	GO:0006556	GO:0006555	GO:0009409	GO:0046872	GO:0015948	GO:0009651	GO:0005524	GO:0005886	GO:0009809	GO:0004478
aj_contig_574	GO:0006413	GO:0003743	GO:0005852	GO:0005829	GO:0005634
aj_contig_575	GO:0003735	GO:0005730	GO:0006412	GO:0042254	GO:0008270	GO:0009507	GO:0005886	GO:0022625
aj_contig_576	GO:0003735	GO:0005730	GO:0006412	GO:0042254	GO:0008270	GO:0009507	GO:0005886	GO:0022625
aj_contig_577	GO:0003735	GO:0005730	GO:0006412	GO:0042254	GO:0008270	GO:0009507	GO:0005886	GO:0022625
aj_contig_578	GO:0005739	GO:0005983	GO:0004556	GO:0016161	GO:0080027	GO:0005509
aj_contig_581	GO:0000160	GO:0035556	GO:0006355	GO:0003677	GO:0000156	GO:0003682
aj_contig_582	GO:0010025	GO:0005634	GO:0002213	GO:0010143	GO:0010311	GO:0031957	GO:0001676	GO:0050832	GO:0009506	GO:0004467	GO:0005783
aj_contig_583	GO:0016023	GO:0005739	GO:0006468	GO:0005524	GO:0004674
aj_contig_584	GO:0016023	GO:0005739	GO:0006468	GO:0005524	GO:0004674
aj_contig_585	GO:0009536
aj_contig_586	GO:0016310	GO:0009927	GO:0007165	GO:0004740	GO:0000155	GO:0005524
aj_contig_587	GO:0005737
aj_contig_588	GO:0005737
aj_contig_589	GO:0009941	GO:0005730	GO:0009570	GO:0003924	GO:0009295	GO:0003746	GO:0006414	GO:0048046	GO:0005525	GO:0009535	GO:0006184
aj_contig_590	GO:0009941	GO:0005730	GO:0009570	GO:0003924	GO:0009295	GO:0003746	GO:0006414	GO:0048046	GO:0005525	GO:0009535	GO:0006184
aj_contig_591	GO:0005634	GO:0003677
aj_contig_593	GO:0006355	GO:0015074	GO:0005634	GO:0009536
aj_contig_594	GO:0000226	GO:0006955	GO:0003924	GO:0005730	GO:0009507	GO:0000911	GO:0005525	GO:0006184
aj_contig_595	GO:0046983	GO:0003677
aj_contig_596	GO:0030170	GO:0009058	GO:0080130	GO:0004069	GO:0005829
aj_contig_598	GO:0042631	GO:0009723	GO:0007584	GO:0005829	GO:0009536	GO:0005739	GO:0019722	GO:0006468	GO:0005886	GO:0010107	GO:0016036	GO:0005634	GO:0009738	GO:0000911	GO:0005524	GO:0004683	GO:0010118	GO:0005515	GO:0019375
aj_contig_599	GO:0042631	GO:0009723	GO:0007584	GO:0005829	GO:0009536	GO:0005739	GO:0019722	GO:0006468	GO:0005886	GO:0010107	GO:0016036	GO:0005634	GO:0009738	GO:0000911	GO:0005524	GO:0004683	GO:0010118	GO:0005515	GO:0019375
aj_contig_600	GO:0016597	GO:0009094	GO:0047769	GO:0004664	GO:0009507
aj_contig_601	GO:0043565	GO:0030968	GO:0005634	GO:0046983	GO:0009410	GO:0003700	GO:0045893
aj_contig_602	GO:0008270	GO:0009294	GO:0008168	GO:0005634	GO:0032259
aj_contig_603	GO:0003735	GO:0009941	GO:0009955	GO:0005730	GO:0006412	GO:0005773	GO:0005886	GO:0022625	GO:0019843
aj_contig_604	GO:0016023
aj_contig_607	GO:0005739	GO:0008152	GO:0005829	GO:0003987
aj_contig_609	GO:0006200	GO:0055085	GO:0042626	GO:0005524	GO:0032440	GO:0016021	GO:0055114
aj_contig_610	GO:0009987
aj_contig_611	GO:0004672	GO:0044424
aj_contig_612	GO:0006695	GO:0004161	GO:0046872	GO:0005737	GO:0045337	GO:0004337	GO:0033384
aj_contig_613	GO:0016021	GO:0055085
aj_contig_614	GO:0009941	GO:0000166	GO:0031998	GO:0030060	GO:0006097	GO:0009514	GO:0005773	GO:0080093	GO:0048046	GO:0006108	GO:0006099
aj_contig_616	GO:0000226	GO:0008017	GO:0005819	GO:0005874	GO:0000910	GO:0051322	GO:0009524
aj_contig_617	GO:0006468	GO:0004674	GO:0005634	GO:0009738	GO:0009651	GO:0005524
aj_contig_618	GO:0006468	GO:0004674	GO:0005634	GO:0009738	GO:0009651	GO:0005524
aj_contig_619	GO:0046872	GO:0006979	GO:0004601	GO:0020037	GO:0009505	GO:0016023	GO:0055114	GO:0071456
aj_contig_621	GO:0033760	GO:0010041	GO:0043167
aj_contig_622	GO:0003735	GO:0009955	GO:0005730	GO:0048569	GO:0003723	GO:0006412	GO:0005886	GO:0022625
aj_contig_623	GO:0003735	GO:0009955	GO:0005730	GO:0048569	GO:0003723	GO:0006412	GO:0005886	GO:0022625
aj_contig_624	GO:0003735	GO:0009955	GO:0005730	GO:0048569	GO:0003723	GO:0006412	GO:0005886	GO:0022625
aj_contig_625	GO:0004128	GO:0022900	GO:0009505	GO:0016023	GO:0005783	GO:0005886
aj_contig_626	GO:0006499	GO:0004128	GO:0022900	GO:0042732	GO:0009505	GO:0016023	GO:0005783	GO:0005886
aj_contig_627	GO:0009941	GO:0001676	GO:0004467	GO:0006633	GO:0005794	GO:0005783
aj_contig_628	GO:0016491	GO:0005509	GO:0055114	GO:0050660
aj_contig_629	GO:0005829	GO:0005634
aj_contig_630	GO:0016310	GO:0016301
aj_contig_631	GO:0008565	GO:0005829	GO:0000059	GO:0052546	GO:0052541	GO:0009507	GO:0005643
aj_contig_632	GO:0043565	GO:0044260	GO:0003730	GO:0009772	GO:0009570	GO:0010190	GO:0009658	GO:0048255	GO:0003747	GO:0044238
aj_contig_633	GO:0009535
aj_contig_634	GO:0008026	GO:0009987	GO:0005524	GO:0003676
aj_contig_635	GO:0003727	GO:0005681	GO:0008270	GO:0035196	GO:0030422	GO:0000398	GO:0008284	GO:0051276	GO:0009410	GO:0043687	GO:0045893
aj_contig_636	GO:0043169	GO:0003844	GO:0005978	GO:0004553
aj_contig_637	GO:0006468	GO:0009536	GO:0005524	GO:0004674
aj_contig_638	GO:0006944	GO:0000578	GO:0009793	GO:0009507	GO:0040007	GO:0032509	GO:0010286	GO:0006623	GO:0005515	GO:0048193
aj_contig_639	GO:0006944	GO:0000578	GO:0009793	GO:0009507	GO:0040007	GO:0032509	GO:0010286	GO:0006623	GO:0005515	GO:0048193
aj_contig_644	GO:0006468	GO:0005829	GO:0050321	GO:0004674	GO:0009933	GO:0005524
aj_contig_649	GO:0045036	GO:0009707	GO:0005829	GO:0003924	GO:0004888	GO:0005525	GO:0005515
aj_contig_650	GO:0005739	GO:0006499	GO:0046686	GO:0009909	GO:0005829	GO:0006406	GO:0051604	GO:0006096	GO:0006094	GO:0003676	GO:0009507	GO:0006419	GO:0009651	GO:0004813	GO:0005524	GO:0010074
aj_contig_651	GO:0016023	GO:0006468	GO:0004674	GO:0005524	GO:0005886
aj_contig_652	GO:0044464	GO:0016301
aj_contig_653	GO:0046686	GO:0005739	GO:0004029	GO:0009507	GO:0005524	GO:0055114
aj_contig_654	GO:0009987	GO:0005737	GO:0004177	GO:0010048	GO:0046872	GO:0016485	GO:0008235	GO:0006508
aj_contig_656	GO:0000226	GO:0010235	GO:0005634	GO:0010052	GO:0016905	GO:0016787	GO:0080008	GO:0009825
aj_contig_657	GO:0051510	GO:0009560	GO:0030071	GO:0051302	GO:0031347	GO:0005680	GO:0042991	GO:0005515	GO:0032875
aj_contig_662	GO:0009507	GO:0005783	GO:0003677
aj_contig_663	GO:0016023	GO:0004180
aj_contig_665	GO:0016192	GO:0030663	GO:0005198	GO:0016905	GO:0006886	GO:0030117
aj_contig_666	GO:0005730	GO:0033044	GO:0005829	GO:0009793	GO:0006259	GO:0007126	GO:0030529	GO:0003676	GO:0009165	GO:0008026	GO:0016020	GO:0005524
aj_contig_667	GO:0009220	GO:0000166	GO:0080008	GO:0005634
aj_contig_668	GO:0009536
aj_contig_669	GO:0006839	GO:0016021	GO:0031966
aj_contig_670	GO:0008270	GO:0006950	GO:0003677
aj_contig_671	GO:0008270	GO:0006950	GO:0003677
aj_contig_672	GO:0009941	GO:0016126	GO:0005506	GO:0006084	GO:0080065	GO:0006633	GO:0016021	GO:0016132	GO:0055114	GO:0046520
aj_contig_673	GO:0009941	GO:0016126	GO:0005506	GO:0006084	GO:0080065	GO:0006633	GO:0016021	GO:0016132	GO:0055114	GO:0046520
aj_contig_674	GO:0044260	GO:0050789	GO:0043412	GO:0009791	GO:0048608	GO:0032259	GO:0044238	GO:0003824	GO:0009536
aj_contig_675	GO:0005618	GO:0046686	GO:0009408	GO:0016491	GO:0005524	GO:0005886
aj_contig_676	GO:0005618	GO:0046686	GO:0009408	GO:0005524	GO:0032440	GO:0055114	GO:0005886
aj_contig_677	GO:0046872	GO:0015992	GO:0006754	GO:0005524	GO:0005773	GO:0005634	GO:0009737	GO:0016021	GO:0008553	GO:0010119	GO:0006200	GO:0009414	GO:0005886
aj_contig_678	GO:0010228	GO:0003723	GO:0005739	GO:0034968	GO:0009409	GO:0009220	GO:0006626	GO:0005507	GO:0005524	GO:0009909
aj_contig_679	GO:0016192	GO:0009941	GO:0005198	GO:0006886	GO:0030130	GO:0030132
aj_contig_680	GO:0009220	GO:0005739	GO:0005524	GO:0003676	GO:0004004
aj_contig_681	GO:0000226	GO:0006275	GO:0006979	GO:0003677	GO:0000724	GO:0051322	GO:0007129	GO:0016444	GO:0048449	GO:0009555	GO:0035196	GO:0043687	GO:0005634	GO:0010267	GO:0045893	GO:0009909	GO:0051567	GO:0051287	GO:0007067	GO:0016491	GO:0007131	GO:0009855	GO:0007267	GO:0009616	GO:0006306	GO:0008270	GO:0006471	GO:0010212	GO:0010073	GO:0006261	GO:0010564	GO:0006346	GO:0009737	GO:0000911	GO:0010014	GO:0003950
aj_contig_682	GO:0009570	GO:0005739	GO:0048481	GO:0003676	GO:0006421	GO:0005524	GO:0004816
aj_contig_683	GO:0005618	GO:0051015	GO:0009860	GO:0009846	GO:0030036	GO:0005773
aj_contig_686	GO:0071554	GO:0010228	GO:0016926	GO:0016043	GO:0005634	GO:0009651	GO:0016929
aj_contig_689	GO:0005618	GO:0051015	GO:0009860	GO:0009846	GO:0030036	GO:0005773
aj_contig_690	GO:0016192	GO:0008565	GO:0006886	GO:0005634	GO:0030131	GO:0005515	GO:0005886
aj_contig_691	GO:0005618	GO:0046686	GO:0010043	GO:0005507	GO:0005773	GO:0003746	GO:0006414	GO:0005853	GO:0005886
aj_contig_692	GO:0005618	GO:0046686	GO:0010043	GO:0005507	GO:0005773	GO:0003746	GO:0006414	GO:0005853	GO:0005886
aj_contig_694	GO:0048443	GO:0002237	GO:0000186	GO:0005524	GO:0004709	GO:0010103	GO:0005576	GO:0016021	GO:0032440	GO:0004713	GO:0055114
aj_contig_695	GO:0005777	GO:0005739	GO:0005634	GO:0005886
aj_contig_697	GO:0010279	GO:0009734	GO:0009416	GO:0009826	GO:0009507
aj_contig_698	GO:0003700	GO:0006355	GO:0005634
aj_contig_699	GO:0046686	GO:0005829	GO:0019252	GO:0030170	GO:0008184	GO:0009507	GO:0009414
aj_contig_700	GO:0043167	GO:0005622	GO:0000166	GO:0003676	GO:0004386
aj_contig_701	GO:0016787	GO:0005886
aj_contig_702	GO:0016787	GO:0005886
aj_contig_703	GO:0044444	GO:0043231
aj_contig_704	GO:0009536
aj_contig_705	GO:0000226	GO:0009855	GO:0005681	GO:0016020	GO:0005829	GO:0005982	GO:0001666	GO:0035196	GO:0005986	GO:0010267	GO:0010431	GO:0006499	GO:0000398	GO:0007267	GO:0009616	GO:0010050	GO:0016157	GO:0010073	GO:0009630	GO:0006346	GO:0009505	GO:0009507	GO:0000911	GO:0010014	GO:0019375
aj_contig_706	GO:0000226	GO:0009855	GO:0005681	GO:0016020	GO:0005829	GO:0005982	GO:0001666	GO:0035196	GO:0005986	GO:0010267	GO:0010431	GO:0006499	GO:0000398	GO:0007267	GO:0009616	GO:0010050	GO:0016157	GO:0010073	GO:0009630	GO:0006346	GO:0009505	GO:0009507	GO:0000911	GO:0010014	GO:0019375
aj_contig_707	GO:0005634
aj_contig_709	GO:0005829	GO:0005545	GO:0030118	GO:0055114	GO:0005634	GO:0030276	GO:0032440	GO:0048268	GO:0005886
aj_contig_710	GO:0005829	GO:0016491	GO:0005545	GO:0030118	GO:0005634	GO:0030276	GO:0048268	GO:0005886
aj_contig_711	GO:0046686	GO:0000302	GO:0006878	GO:0006816	GO:0006612	GO:0010363	GO:0019684	GO:0015995	GO:0009706	GO:0007030	GO:0009805	GO:0007568	GO:0010007	GO:0006598	GO:0009963	GO:0005739	GO:0016851	GO:0048046	GO:0042398	GO:0006827	GO:0009611	GO:0016531	GO:0009651
aj_contig_712	GO:0006486	GO:0034976	GO:0010204	GO:0009627	GO:0009626	GO:0009751	GO:0016051	GO:0046283	GO:0009507	GO:0003980	GO:0005783	GO:0005515
aj_contig_713	GO:0005829	GO:0030145	GO:0005506	GO:0005634	GO:0004721	GO:0005886
aj_contig_714	GO:0005829	GO:0030145	GO:0005506	GO:0005634	GO:0004721	GO:0005886
aj_contig_715	GO:0006508	GO:0008233
aj_contig_716	GO:0015979	GO:0016310	GO:0009749	GO:0009744	GO:0009750	GO:0047334	GO:0003872	GO:0005945	GO:0006096	GO:0005524	GO:0006002	GO:0009536
aj_contig_717	GO:0001708	GO:0010093	GO:0048833	GO:0005634	GO:0048442	GO:0048443	GO:0048441	GO:0048481	GO:0010076	GO:0006355	GO:0046983	GO:0003677	GO:0003700
aj_contig_718	GO:0034707	GO:0006821	GO:0005254
aj_contig_719	GO:0016310	GO:0010255	GO:0009747	GO:0005739	GO:0012501	GO:0008865	GO:0008270	GO:0005773	GO:0006096	GO:0005634	GO:0009707	GO:0016021	GO:0005886	GO:0051156	GO:0005524	GO:0004340
aj_contig_720	GO:0006457	GO:0009638	GO:0009958	GO:0031072	GO:0051082	GO:0003824	GO:0016020	GO:0008092
aj_contig_721	GO:0044248	GO:0044238	GO:1901575
aj_contig_723	GO:0006499	GO:0009853	GO:0005739	GO:0009966	GO:0005774	GO:0016485	GO:0009506	GO:0016023	GO:0005794	GO:0016021	GO:0005783	GO:0005886
aj_contig_724	GO:0000166	GO:0005737	GO:0009611	GO:0016747	GO:0009805	GO:0008270	GO:0016491	GO:0055114
aj_contig_725	GO:0015996	GO:0046872	GO:0009908	GO:0022900	GO:0005739	GO:0010154	GO:0016630	GO:0009816	GO:0008219	GO:0009507	GO:0032441	GO:0010277	GO:0051537
aj_contig_726	GO:0005730	GO:0005829	GO:0048443	GO:0016973	GO:0005635	GO:0009910	GO:0009506	GO:0009507	GO:0005515	GO:0033234
aj_contig_727	GO:0010252	GO:0001558	GO:0046686	GO:0007346	GO:0048527	GO:0009860	GO:0009790	GO:0009507	GO:0009579	GO:0040014	GO:0090406	GO:0005634	GO:0048768	GO:0048046	GO:0042742	GO:0005886	GO:0008283
aj_contig_728	GO:0010252	GO:0001558	GO:0046686	GO:0007346	GO:0048527	GO:0009860	GO:0009790	GO:0009507	GO:0009579	GO:0040014	GO:0090406	GO:0005634	GO:0048768	GO:0048046	GO:0042742	GO:0005886	GO:0008283
aj_contig_730	GO:0050790	GO:0000502	GO:0051726	GO:0030234	GO:0016023	GO:0042176	GO:0005886
aj_contig_731	GO:0050790	GO:0000502	GO:0051726	GO:0030234	GO:0016023	GO:0042176	GO:0005886
aj_contig_732	GO:0030955	GO:0046686	GO:0016310	GO:0005829	GO:0006096	GO:0004743	GO:0000287	GO:0005886
aj_contig_733	GO:0042254	GO:0032502	GO:0016556	GO:0009742	GO:0003924	GO:0005634	GO:0009507	GO:0005525	GO:0006184
aj_contig_738	GO:0004066	GO:0006541	GO:0070981	GO:0006355	GO:0003677	GO:0005524
aj_contig_739	GO:0005730
aj_contig_740	GO:0005524	GO:0003677	GO:0005634	GO:0009630	GO:0004386
aj_contig_741	GO:0045036	GO:0010228	GO:0016556	GO:0010027	GO:0006450	GO:0009793	GO:0002161	GO:0006364	GO:0009658	GO:0010103	GO:0016226	GO:0005524	GO:0048481	GO:0009570	GO:0006438	GO:0004832
aj_contig_743	GO:0004014	GO:0008295	GO:0009790	GO:0009507	GO:0006557	GO:0006597
aj_contig_744	GO:0005093	GO:0015031	GO:0048227
aj_contig_745	GO:0000015	GO:0004634	GO:0000287	GO:0006096
aj_contig_746	GO:0016043	GO:0016787
aj_contig_747	GO:0022891	GO:0055085	GO:0016021	GO:0032440	GO:0055114	GO:0008643
aj_contig_748	GO:0005618	GO:0046872	GO:0046686	GO:0009570	GO:0009793	GO:0005886	GO:0009408	GO:0020037	GO:0009651	GO:0016688	GO:0055114	GO:0042744
aj_contig_749	GO:0005618	GO:0046872	GO:0046686	GO:0009570	GO:0009793	GO:0005886	GO:0009408	GO:0020037	GO:0009651	GO:0016688	GO:0055114	GO:0042744
aj_contig_750	GO:0005618	GO:0046872	GO:0046686	GO:0009570	GO:0009793	GO:0005886	GO:0009408	GO:0020037	GO:0009651	GO:0016688	GO:0055114	GO:0042744
aj_contig_751	GO:0016021	GO:0006810
aj_contig_752	GO:0016021	GO:0006810
aj_contig_753	GO:0016705	GO:0009639	GO:0005506	GO:0020037	GO:0009687	GO:0009055	GO:0016023	GO:0004497	GO:0016020	GO:0055114
aj_contig_754	GO:0043565	GO:0003700	GO:0006355
aj_contig_756	GO:0016023	GO:0005615
aj_contig_757	GO:0009331	GO:0019563	GO:0006127	GO:0004369	GO:0004368	GO:0006007	GO:0019761	GO:0005743	GO:0015824	GO:0006072
aj_contig_758	GO:0010508
aj_contig_760	GO:0046686	GO:0010037	GO:0016157	GO:0009409	GO:0005773	GO:0005985	GO:0009413	GO:0009058	GO:0006970	GO:0005886
aj_contig_761	GO:0046686	GO:0010037	GO:0016157	GO:0009409	GO:0005773	GO:0005985	GO:0009413	GO:0009058	GO:0006970	GO:0005886
aj_contig_762	GO:0016023	GO:0005507	GO:0055114	GO:0016491
aj_contig_763	GO:0016023	GO:0005507	GO:0055114	GO:0016491
aj_contig_764	GO:0016023	GO:0005507	GO:0055114	GO:0016491
aj_contig_765	GO:0010152	GO:0009901	GO:0006355	GO:0003677	GO:0043067	GO:0003700
aj_contig_767	GO:0016567	GO:0009926	GO:0009934	GO:0007568	GO:0009414	GO:0005634	GO:0006511	GO:0009416	GO:0000151	GO:0010016
aj_contig_768	GO:0043565	GO:0003700	GO:0006355
aj_contig_769	GO:0032851	GO:0005097	GO:0005829	GO:0009507
aj_contig_771	GO:0006915
aj_contig_772	GO:0030529	GO:0000166	GO:0003676
aj_contig_773	GO:1901363	GO:0097159
aj_contig_774	GO:0046686	GO:0004177	GO:0005829	GO:0007030	GO:0030145	GO:0006096	GO:0006094	GO:0005773	GO:0006623	GO:0008235	GO:0009651	GO:0006833	GO:0009266	GO:0006508	GO:0006972	GO:0009570
aj_contig_776	GO:0009870	GO:0000166	GO:0006396	GO:0050826	GO:0048366	GO:0051301	GO:0048364	GO:0006508	GO:0009909	GO:0016567	GO:0010228	GO:0009749	GO:0010204	GO:0010182	GO:0009880	GO:0043687	GO:0005634	GO:0045892	GO:0045893	GO:0005515	GO:0009640	GO:0010162	GO:0048825	GO:0009845	GO:0080008	GO:0050832	GO:0007062	GO:0019915	GO:0009755	GO:0010072	GO:0010564	GO:0042742	GO:0045595
aj_contig_777	GO:0009987	GO:0004672
aj_contig_779	GO:0005634	GO:0016573	GO:0016740	GO:0008270	GO:0009294	GO:0006355	GO:0003676	GO:0016020	GO:0009416
aj_contig_780	GO:0016311	GO:0042542	GO:0005773	GO:0016023	GO:0003993	GO:0030643
aj_contig_781	GO:0009941	GO:0005739	GO:0009535
aj_contig_782	GO:0008270	GO:0003677
aj_contig_783	GO:0000956	GO:0005634
aj_contig_785	GO:0005975	GO:0005634	GO:0006355	GO:0044699	GO:0006464
aj_contig_788	GO:0005739
aj_contig_789	GO:0005737	GO:0008380	GO:0006397	GO:0005634	GO:0005524	GO:0008026	GO:0003723
aj_contig_790	GO:0015996	GO:0009873	GO:0000303	GO:0005829	GO:0004029	GO:0009743	GO:0004028	GO:0006081	GO:0009269	GO:0009737	GO:0009651	GO:0009733	GO:0055114
aj_contig_792	GO:0009574	GO:0071555	GO:0010817	GO:0051211	GO:0043481	GO:0000271	GO:0005876	GO:0071472	GO:0009825	GO:0009932	GO:0048767	GO:0010005	GO:0005886	GO:0009524	GO:0043622
aj_contig_793	GO:0006457	GO:0009941	GO:0045036	GO:0046686	GO:0009570	GO:0005739	GO:0009579	GO:0009409	GO:0009408	GO:0051082	GO:0005634	GO:0048046	GO:0005524	GO:0032440	GO:0055114
aj_contig_794	GO:0044262	GO:0046872	GO:0005829	GO:0048037	GO:0004775	GO:0016926	GO:0005524	GO:0010228	GO:0006085	GO:0016126	GO:0050665	GO:0016829	GO:0005886	GO:0009346	GO:0003878	GO:0016132
aj_contig_795	GO:0016192	GO:0033044	GO:0009888	GO:0005829	GO:0010638	GO:0009887	GO:0040007	GO:0050790	GO:0005802	GO:0005634	GO:0005086	GO:0042742	GO:0005769	GO:0005515	GO:0032012
aj_contig_796	GO:0016023	GO:0005507	GO:0055114	GO:0016491
aj_contig_797	GO:0005783	GO:0005886
aj_contig_798	GO:0006499	GO:0009742	GO:0006468	GO:0004672	GO:0005773	GO:0009506	GO:0009737	GO:0005524	GO:0005515	GO:0005886
aj_contig_799	GO:0005618	GO:0004857	GO:0000166	GO:0016310	GO:0030599	GO:0043086	GO:0045330	GO:0042545	GO:0004674	GO:0016023
aj_contig_800	GO:0005618	GO:0004857	GO:0030599	GO:0043086	GO:0045330	GO:0042545	GO:0016023
aj_contig_802	GO:0005730	GO:0006950	GO:0005739	GO:0007623	GO:0055085	GO:0009789	GO:0005242	GO:0005777	GO:0003988	GO:0005774	GO:0010111	GO:0006635	GO:0009507	GO:0006813	GO:0009644	GO:0010118	GO:0005515	GO:0005886
aj_contig_803	GO:0006351	GO:0044444	GO:0046872	GO:0043231	GO:0050789
aj_contig_804	GO:0006351	GO:0005488
aj_contig_805	GO:0000919	GO:0005886
aj_contig_806	GO:0005739	GO:0005886	GO:0009507
aj_contig_807	GO:0016567	GO:0004842
aj_contig_808	GO:0007010	GO:0008565	GO:0005829	GO:0000059	GO:0006094	GO:0010498	GO:0005643
aj_contig_809	GO:0016021	GO:0055085
aj_contig_810	GO:0006334	GO:0046686	GO:0010311	GO:0030154	GO:0042393	GO:0005634	GO:0005737	GO:0003682	GO:0008283
aj_contig_811	GO:0007010	GO:0016462	GO:0031386	GO:0005829	GO:0016925	GO:0043433	GO:0006094	GO:0009086	GO:0010498	GO:0005634	GO:0000394	GO:0010286	GO:0005515
aj_contig_812	GO:0007010	GO:0016462	GO:0031386	GO:0005829	GO:0016925	GO:0043433	GO:0006094	GO:0009086	GO:0010498	GO:0005634	GO:0000394	GO:0010286	GO:0005515
aj_contig_813	GO:0015979	GO:0022900	GO:0004324	GO:0005507	GO:0009507	GO:0042651	GO:0050661	GO:0050660
aj_contig_814	GO:0003735	GO:0006412	GO:0005739	GO:0046872	GO:0022625
aj_contig_815	GO:0003735	GO:0006412	GO:0005739	GO:0046872	GO:0022625
aj_contig_816	GO:0031227	GO:0006506	GO:0000030	GO:0005634
aj_contig_817	GO:0016020	GO:0006810
aj_contig_818	GO:0016310	GO:0016301
aj_contig_819	GO:0000226	GO:0007267	GO:0009616	GO:0009556	GO:0006944	GO:0003843	GO:0000148	GO:0051567	GO:0035196	GO:0010267	GO:0006346	GO:0031048	GO:0006075	GO:0000911	GO:0052543
aj_contig_820	GO:0005829	GO:0009753	GO:0006869	GO:0005634	GO:0000062	GO:0009723	GO:0009416	GO:0005515
aj_contig_822	GO:0005618	GO:0005886	GO:0005730	GO:0046686	GO:0004365	GO:0008270	GO:0009744	GO:0009507	GO:0048316	GO:0050661	GO:0051287	GO:0005507	GO:0006096	GO:0042742	GO:0048046	GO:0009651	GO:0005740	GO:0042542	GO:0055114	GO:0009408
aj_contig_823	GO:0005618	GO:0005886	GO:0005730	GO:0046686	GO:0004365	GO:0008270	GO:0009744	GO:0009507	GO:0048316	GO:0050661	GO:0051287	GO:0005507	GO:0006096	GO:0042742	GO:0048046	GO:0009651	GO:0005740	GO:0042542	GO:0055114	GO:0009408
aj_contig_827	GO:0045548	GO:0006559	GO:0005737	GO:0009800	GO:0052883
aj_contig_828	GO:0000038	GO:0009695	GO:0009793	GO:0042335	GO:0010155	GO:0048481	GO:0043481	GO:0006766	GO:0031408	GO:0016226	GO:0048767	GO:0019288	GO:0016020	GO:0009117	GO:0006636	GO:0010228	GO:0044272	GO:0010025	GO:0010027	GO:0006733	GO:0009108	GO:0009072	GO:0006546	GO:0071555	GO:0009922	GO:0009825	GO:0009644	GO:0048868	GO:0009106	GO:0015995	GO:0010817	GO:0000271	GO:0019748	GO:0016117	GO:0008652	GO:0010218	GO:0009637	GO:0005783	GO:0009409	GO:0010114	GO:0000096	GO:0009932	GO:0042742	GO:0009744	GO:0019216
aj_contig_829	GO:0006633	GO:0016747	GO:0016020
aj_contig_830	GO:0000038	GO:0009695	GO:0009793	GO:0042335	GO:0010155	GO:0048481	GO:0043481	GO:0006766	GO:0031408	GO:0016226	GO:0048767	GO:0019288	GO:0016020	GO:0009117	GO:0006636	GO:0010228	GO:0044272	GO:0010025	GO:0010027	GO:0006733	GO:0009108	GO:0009072	GO:0006546	GO:0071555	GO:0009922	GO:0009825	GO:0009644	GO:0048868	GO:0009106	GO:0015995	GO:0010817	GO:0000271	GO:0019748	GO:0016117	GO:0008652	GO:0010218	GO:0009637	GO:0005783	GO:0009409	GO:0010114	GO:0000096	GO:0009932	GO:0042742	GO:0009744	GO:0019216
aj_contig_831	GO:0006468	GO:0004674	GO:0005524	GO:0005886
aj_contig_832	GO:0005783	GO:0005634	GO:0005886
aj_contig_833	GO:0046983	GO:0005634
aj_contig_834	GO:0009867	GO:0010150	GO:0008270	GO:0005634	GO:0003677
aj_contig_835	GO:0003735	GO:0009941	GO:0009955	GO:0005730	GO:0006412	GO:0005773	GO:0005886	GO:0022625	GO:0019843
aj_contig_836	GO:0005876	GO:0051010	GO:0009506	GO:0005829	GO:0071555	GO:0009932	GO:0007067	GO:0009832	GO:0007026	GO:0048767	GO:0043481	GO:0050821	GO:0043622	GO:0009825	GO:0010817	GO:0030243	GO:0005938	GO:0000271	GO:0009524	GO:0005886
aj_contig_837	GO:0005876	GO:0051010	GO:0009506	GO:0005829	GO:0071555	GO:0009932	GO:0007067	GO:0009832	GO:0007026	GO:0048767	GO:0043481	GO:0050821	GO:0043622	GO:0009825	GO:0010817	GO:0030243	GO:0005938	GO:0000271	GO:0009524	GO:0005886
aj_contig_838	GO:0009941	GO:0046686	GO:0009570	GO:0008299	GO:0003723	GO:0006412	GO:0009657
aj_contig_839	GO:0006563	GO:0035999	GO:0005829	GO:0009555	GO:0010197	GO:0006544	GO:0032259	GO:0030170	GO:0008168	GO:0009506	GO:0046686	GO:0004372	GO:0005886
aj_contig_840	GO:0006563	GO:0035999	GO:0009555	GO:0010197	GO:0006544	GO:0032259	GO:0030170	GO:0008168	GO:0046686	GO:0004372	GO:0005886
aj_contig_841	GO:0005730	GO:0046686	GO:0016310	GO:0005829	GO:0016301	GO:0009817	GO:0016036	GO:0006094	GO:0004612	GO:0005524	GO:0016020
aj_contig_842	GO:0006355
aj_contig_843	GO:0010087	GO:0010252	GO:0005634	GO:0009611	GO:0009637	GO:0010182	GO:0016787	GO:0007584	GO:0048364	GO:0009737	GO:0046854	GO:0009536
aj_contig_844	GO:0010087	GO:0052658	GO:0005634	GO:0009611	GO:0009637	GO:0004439	GO:0010182	GO:0080008	GO:0007584	GO:0048364	GO:0009737	GO:0046855	GO:0046854	GO:0010252	GO:0004445	GO:0009536
aj_contig_845	GO:0016023	GO:0004197	GO:0004623	GO:0006508
aj_contig_846	GO:0004197	GO:0006508	GO:0016023	GO:0032440	GO:0004623	GO:0055114
aj_contig_847	GO:0002237	GO:0000160	GO:0050665	GO:0051740	GO:0009625	GO:0009733	GO:0005789	GO:0009690	GO:0000155	GO:0009408	GO:0052544	GO:0009739	GO:0042742	GO:0009737	GO:0009651	GO:0023014	GO:0010119	GO:0005524	GO:0009727
aj_contig_848	GO:0002237	GO:0000160	GO:0050665	GO:0051740	GO:0009625	GO:0009733	GO:0005789	GO:0009690	GO:0000155	GO:0009408	GO:0052544	GO:0009739	GO:0042742	GO:0009737	GO:0009651	GO:0023014	GO:0010119	GO:0005524	GO:0009727
aj_contig_850	GO:0005525	GO:0032502	GO:0016556	GO:0009742	GO:0005634	GO:0009507	GO:0042991
aj_contig_851	GO:0016023	GO:0005618	GO:0016020	GO:0019953	GO:0005576
aj_contig_852	GO:0016023	GO:0005618	GO:0016020	GO:0019953	GO:0005576
aj_contig_853	GO:0016023	GO:0005618	GO:0016020	GO:0019953	GO:0005576
aj_contig_854	GO:0016023	GO:0005618	GO:0016020	GO:0019953	GO:0005576
aj_contig_855	GO:0016023
aj_contig_858	GO:0046907	GO:0005634
aj_contig_859	GO:0004001	GO:0046686	GO:0016310	GO:0016773	GO:0005507	GO:0009507	GO:0048046	GO:0080094	GO:0006167	GO:0006166	GO:0005886
aj_contig_861	GO:0006486	GO:0005774	GO:0006499	GO:0005783	GO:0004180	GO:0009505	GO:0005576	GO:0016023	GO:0005794	GO:0030246	GO:0005886
aj_contig_862	GO:0004197	GO:0004221	GO:0046872	GO:0005634	GO:0006511
aj_contig_863	GO:0005525	GO:0003924	GO:0006184	GO:0003746	GO:0006414
aj_contig_864	GO:0005730	GO:0009506	GO:0005829	GO:0005507	GO:0006414	GO:0003924	GO:0009409	GO:0005774	GO:0003746	GO:0009507	GO:0048046	GO:0005794	GO:0005525	GO:0006184	GO:0005886
aj_contig_865	GO:0015297	GO:0005774	GO:0006855	GO:0009555	GO:0009901	GO:0015238	GO:0009812	GO:0005886
aj_contig_867	GO:0008565	GO:0005829	GO:0000059	GO:0006406	GO:0035280	GO:0009165	GO:0005643
aj_contig_869	GO:0005524	GO:0008026	GO:0003723	GO:0005634	GO:0009536
aj_contig_870	GO:0000165	GO:0006468	GO:0009664	GO:0010075	GO:0009832	GO:0005634	GO:0005524	GO:0004707	GO:0005515
aj_contig_871	GO:0016023	GO:0016020	GO:0015031
aj_contig_872	GO:0016023	GO:0016020	GO:0015031
aj_contig_874	GO:0007267	GO:0009616	GO:0008380	GO:0004004	GO:0009793	GO:0035196	GO:0006342	GO:0003676	GO:0005634	GO:0010267	GO:0005524	GO:0005739	GO:0006306
aj_contig_875	GO:0003723	GO:0009560	GO:0000741	GO:0008270	GO:0005634	GO:0008026	GO:0005524
aj_contig_879	GO:0005773	GO:0008234	GO:0009269	GO:0005634	GO:0009651	GO:0016023	GO:0042742	GO:0006508
aj_contig_880	GO:0005773	GO:0008234	GO:0009269	GO:0005634	GO:0009651	GO:0016023	GO:0042742	GO:0006508	GO:0009536
aj_contig_881	GO:0016020	GO:0009570	GO:0005829	GO:0042218	GO:0016847	GO:0005777	GO:0030170	GO:0005773	GO:0008453	GO:0009853	GO:0048046	GO:0004021	GO:0010264	GO:0047958
aj_contig_882	GO:0016702	GO:0010218	GO:0009637	GO:0009744	GO:0010155	GO:0010114	GO:0019761	GO:0009644	GO:0009535	GO:0010207
aj_contig_883	GO:0051788	GO:0009611	GO:0005829	GO:0009695	GO:0005739	GO:0009789	GO:0005730	GO:0005777	GO:0043161	GO:0003988	GO:0005774	GO:0010111	GO:0006635	GO:0009507	GO:0080129	GO:0009407	GO:0005886
aj_contig_884	GO:0016787
aj_contig_887	GO:0003700	GO:0006355	GO:0005634
aj_contig_888	GO:0009536
aj_contig_889	GO:0003682	GO:0003677
aj_contig_890	GO:0006888	GO:0016558	GO:0006891	GO:0006869	GO:0005634	GO:0016020	GO:0005783	GO:0010351	GO:0009536
aj_contig_891	GO:0015035	GO:0045454	GO:0005737	GO:0006662	GO:0009055
aj_contig_892	GO:0016905	GO:0005737	GO:0008270	GO:0003677
aj_contig_893	GO:0016905	GO:0005737	GO:0008270	GO:0003677
aj_contig_894	GO:0016905	GO:0005737	GO:0008270	GO:0003677
aj_contig_895	GO:0044763	GO:0005794	GO:0005515
aj_contig_896	GO:0017111	GO:0005524	GO:0009507	GO:0005525	GO:0006777
aj_contig_897	GO:0005739	GO:0005829
aj_contig_898	GO:0006468	GO:0005524	GO:0004674
aj_contig_899	GO:0016788	GO:0005739	GO:0006886	GO:0006505	GO:0005774	GO:0016023	GO:0031227	GO:0005886
aj_contig_901	GO:0010483	GO:0046686	GO:0009791	GO:0016023	GO:0048767	GO:0006833	GO:0006972	GO:0030244	GO:0006096	GO:0007030	GO:0043680	GO:0005576	GO:0000902	GO:0048193	GO:0050832	GO:0009266	GO:0046777	GO:0010193	GO:0004674	GO:0009506	GO:0009651	GO:0005524	GO:0005886	GO:0004713
aj_contig_902	GO:0000166	GO:0006950	GO:0005829	GO:0010053	GO:0006012	GO:0003978	GO:0046983	GO:0042546	GO:0005795	GO:0009969	GO:0050662	GO:0005886
aj_contig_903	GO:0000166	GO:0006950	GO:0005829	GO:0010053	GO:0006012	GO:0003978	GO:0046983	GO:0042546	GO:0005795	GO:0009969	GO:0050662	GO:0005886
aj_contig_904	GO:0008270
aj_contig_906	GO:0016998
aj_contig_907	GO:0046872
aj_contig_908	GO:0016747	GO:0005739	GO:0008152	GO:0009507
aj_contig_909	GO:0046488	GO:0016310	GO:0016301
aj_contig_911	GO:0006944	GO:0051788	GO:0043248	GO:0006891	GO:0043161	GO:0015446	GO:0009507	GO:0071722	GO:0006820	GO:0016020	GO:0005524	GO:0006200	GO:0005515
aj_contig_912	GO:0005777	GO:0016706	GO:0009813	GO:0055114	GO:0009507
aj_contig_913	GO:0000226	GO:0009616	GO:0010050	GO:0016310	GO:0005829	GO:0016301	GO:0016773	GO:0006346	GO:0035196	GO:0009506	GO:0005634	GO:0010267	GO:0000911
aj_contig_914	GO:0009954	GO:0005737	GO:0031463	GO:0016558	GO:0010227	GO:0006891	GO:0005515	GO:0048439	GO:0006635
aj_contig_916	GO:0048449	GO:0003723	GO:0005829	GO:0016570	GO:0006378	GO:0006379	GO:0005634	GO:0005515	GO:0009909
aj_contig_918	GO:0005739	GO:0050826	GO:0005634	GO:0009651	GO:0045893	GO:0009414
aj_contig_919	GO:0046686	GO:0009570	GO:0022900	GO:0019676	GO:0048589	GO:0010181	GO:0051538	GO:0009501	GO:0005506	GO:0015036	GO:0097054	GO:0060359	GO:0016040	GO:0050660
aj_contig_920	GO:0046686	GO:0009749	GO:0009744	GO:0009750	GO:0000257	GO:0006807	GO:0009536
aj_contig_921	GO:0004439	GO:0035335	GO:0008138	GO:0046855	GO:0007243	GO:0004725
aj_contig_922	GO:0055074	GO:0046686	GO:0016310	GO:0016301	GO:0005739	GO:0009626	GO:0031935	GO:0009816	GO:0005768	GO:0005774	GO:0006979	GO:0009506	GO:0009507	GO:0048046	GO:0009651	GO:0005524	GO:0005783	GO:0005515
aj_contig_923	GO:0015297	GO:0009610	GO:0006855	GO:0080167	GO:0005774	GO:0015824	GO:0015238	GO:0005886
aj_contig_924	GO:0009536
aj_contig_925	GO:0009536
aj_contig_926	GO:0042631	GO:0019243	GO:0005739	GO:0016036	GO:0016887	GO:0009507	GO:0005524	GO:0005516	GO:0019375
aj_contig_927	GO:0003735	GO:0006412	GO:0005730	GO:0022627
aj_contig_928	GO:0003735	GO:0006412	GO:0005730	GO:0022627
aj_contig_929	GO:0003735	GO:0006412	GO:0005730	GO:0022627
aj_contig_930	GO:0043565	GO:0003700	GO:0006355	GO:0005634
aj_contig_931	GO:0004672	GO:0000166
aj_contig_932	GO:0044444	GO:0004672	GO:0000166	GO:0043231
aj_contig_933	GO:0016192	GO:0007264	GO:0046686	GO:0005215	GO:0006471	GO:0016787	GO:0006886	GO:0005507	GO:0005773	GO:0005794	GO:0005525	GO:0005886
aj_contig_936	GO:0006014	GO:0016310	GO:0004747	GO:0009570
aj_contig_937	GO:0006457	GO:0031072	GO:0051082	GO:0009536
aj_contig_939	GO:0009987
aj_contig_940	GO:0006334	GO:0006007	GO:0046982	GO:0000786	GO:0005634	GO:0003677	GO:0006605
aj_contig_941	GO:0008033	GO:0009570	GO:0005739	GO:0000049	GO:0048481	GO:0009658	GO:0005524	GO:0000287	GO:0004826	GO:0006432	GO:0019288	GO:0016020	GO:0005840
aj_contig_943	GO:0016984	GO:0005618	GO:0009941	GO:0009573	GO:0019253	GO:0010114	GO:0009637	GO:0022626	GO:0009409	GO:0031977	GO:0005507	GO:0009853	GO:0048046	GO:0010218	GO:0004497	GO:0009535	GO:0055114
aj_contig_944	GO:0016984	GO:0005618	GO:0009941	GO:0009573	GO:0019253	GO:0010114	GO:0009637	GO:0022626	GO:0009409	GO:0031977	GO:0005507	GO:0009853	GO:0048046	GO:0010218	GO:0004497	GO:0009535	GO:0055114
aj_contig_945	GO:0046686	GO:0051258	GO:0048767	GO:0043481	GO:0016126	GO:0006833	GO:0006972	GO:0007010	GO:0071555	GO:0007018	GO:0007030	GO:0009740	GO:0006096	GO:0019344	GO:0009825	GO:0005886	GO:0010162	GO:0005737	GO:0005200	GO:0003924	GO:0005874	GO:0010498	GO:0000271	GO:0016132	GO:0009409	GO:0006094	GO:0006084	GO:0009932	GO:0009651	GO:0005525	GO:0006184
aj_contig_946	GO:0007015	GO:0000145	GO:0005829	GO:0006887	GO:0015031	GO:0009506	GO:0048278	GO:0005886
aj_contig_947	GO:0008121	GO:0005750	GO:0006122	GO:0009853
aj_contig_948	GO:0050234	GO:0010043	GO:0047458	GO:0005739	GO:0009507	GO:0050461	GO:0005777	GO:0004124	GO:0007568	GO:0005634	GO:0006535	GO:0048046	GO:0046686	GO:0005886
aj_contig_949	GO:2000011	GO:0005730	GO:0005829	GO:0016607	GO:0008270	GO:0048367	GO:0048509	GO:0009507	GO:0010267	GO:0031053
aj_contig_951	GO:0046872	GO:0003676
aj_contig_952	GO:0045548	GO:0006559	GO:0005737	GO:0009800
aj_contig_953	GO:0008237	GO:0009630	GO:0009506	GO:0005634
aj_contig_954	GO:0015996	GO:0006468	GO:0007623	GO:0004674	GO:0009507	GO:0042548	GO:0005524
aj_contig_955	GO:0004252	GO:0009941	GO:0019252	GO:0009840	GO:0000023	GO:0006508	GO:0009534
aj_contig_956	GO:0003779	GO:0007010
aj_contig_957	GO:0003779	GO:0007010
aj_contig_958	GO:0006606	GO:0009941	GO:0005739	GO:0003677	GO:0009220
aj_contig_959	GO:0006888	GO:0080119	GO:0006487	GO:0005829	GO:0005215	GO:0006886	GO:0008270	GO:0008284	GO:0030127
aj_contig_960	GO:0006888	GO:0080119	GO:0006487	GO:0005829	GO:0005215	GO:0006886	GO:0008270	GO:0008284	GO:0030127
aj_contig_961	GO:0000165	GO:0030968	GO:0004430	GO:0002679	GO:0006612	GO:0010363	GO:0005829	GO:0010200	GO:0043069	GO:0046854	GO:0042538	GO:0009414	GO:0009867	GO:0006944	GO:0006499	GO:0009862	GO:0009507	GO:0005777	GO:0050832	GO:0031348	GO:0009611	GO:0009409	GO:0009738
aj_contig_962	GO:0046686	GO:0004128	GO:0006972	GO:0006096	GO:0007030	GO:0005758	GO:0005507	GO:0009505	GO:0005794	GO:0009651	GO:0006833	GO:0009266	GO:0055114
aj_contig_963	GO:0006468	GO:0004674	GO:0050832	GO:0005524	GO:0007165
aj_contig_964	GO:0005488	GO:0005634
aj_contig_965	GO:0044763	GO:0016043	GO:0005774	GO:0044765	GO:0016023	GO:0005794	GO:0005783
aj_contig_968	GO:0016023	GO:0016020
aj_contig_969	GO:0035194	GO:0006396
aj_contig_970	GO:0006396
aj_contig_971	GO:0005829	GO:0051015	GO:0051014	GO:0051764	GO:0009737	GO:0030042	GO:0016482	GO:0048767
aj_contig_972	GO:0005829	GO:0051015	GO:0051014	GO:0051764	GO:0009737	GO:0030042	GO:0016482	GO:0048767
aj_contig_973	GO:0051301	GO:0048767	GO:0007010	GO:0009570	GO:0005829	GO:0006094	GO:0032880	GO:0009416	GO:0005515	GO:0005886	GO:0005618	GO:0009941	GO:0005730	GO:0005739	GO:0005200	GO:0009845	GO:0010498	GO:0005856	GO:0009611	GO:0006007	GO:0009506	GO:0005524	GO:0009733
aj_contig_974	GO:0051301	GO:0048767	GO:0007010	GO:0009570	GO:0005829	GO:0006094	GO:0032880	GO:0009416	GO:0005515	GO:0005886	GO:0005618	GO:0009941	GO:0005730	GO:0005739	GO:0005200	GO:0009845	GO:0010498	GO:0005856	GO:0009611	GO:0006007	GO:0009506	GO:0005524	GO:0009733
aj_contig_975	GO:0016791	GO:0016311
aj_contig_976	GO:0005634	GO:0010227	GO:0010047	GO:0048481	GO:0009911	GO:0006355	GO:0046983	GO:0003677	GO:0008285	GO:0009734	GO:0010150
aj_contig_977	GO:0005634	GO:0010227	GO:0010047	GO:0048481	GO:0009911	GO:0006355	GO:0046983	GO:0003677	GO:0008285	GO:0009734	GO:0010150
aj_contig_978	GO:0009867	GO:0010363	GO:0009617	GO:0004176	GO:0009862	GO:0010207	GO:0010310	GO:0035304	GO:0031348	GO:0000165	GO:0006612	GO:0009570	GO:0006355
aj_contig_979	GO:0046686	GO:0006096	GO:0007030	GO:0009409	GO:0009737	GO:0016023	GO:0016021	GO:0042538	GO:0006833
aj_contig_981	GO:0003735	GO:0009941	GO:0045036	GO:0009570	GO:0010027	GO:0015979	GO:0003723	GO:0009073	GO:0009902	GO:0015934	GO:0006412	GO:0042793	GO:0006354	GO:0034660	GO:0005634	GO:0016226	GO:0019288	GO:0009535	GO:0006098
aj_contig_982	GO:0016023
aj_contig_983	GO:0044260	GO:0005488	GO:0044238
aj_contig_987	GO:0005739	GO:0016310	GO:0016301
aj_contig_988	GO:0010090	GO:0030307	GO:0005634	GO:0009330	GO:0007059	GO:0042023	GO:0010638	GO:0007127	GO:0048367	GO:0006355	GO:0048646	GO:0048364	GO:0051276	GO:0003690
aj_contig_989	GO:0042631	GO:0051788	GO:0004842	GO:0006301	GO:0043161	GO:0016036	GO:0009407	GO:0005634	GO:0080129	GO:0045892	GO:0006635	GO:0019375
aj_contig_990	GO:0008565	GO:0005829	GO:0000059	GO:0006406	GO:0035280	GO:0009165	GO:0005643
aj_contig_991	GO:0006888	GO:0006944	GO:0007264	GO:0003924	GO:0033116	GO:0005773	GO:0006623	GO:0016049	GO:0005794	GO:0005525	GO:0000902	GO:0005886
aj_contig_992	GO:0046872	GO:0004386	GO:0009506	GO:0003677	GO:0016023	GO:0005524
aj_contig_993	GO:0007267	GO:0016444	GO:0000956	GO:0010048	GO:0006306	GO:0045739	GO:0016817	GO:0009616	GO:0009630	GO:0006346	GO:0035196	GO:0005634	GO:0003677	GO:0010267	GO:0005524
aj_contig_995	GO:0005839	GO:0051788	GO:0046686	GO:0009407	GO:0004298	GO:0043161	GO:0006094	GO:0006096	GO:0005634	GO:0080129	GO:0009651	GO:0022626	GO:0006635
aj_contig_997	GO:0051788	GO:0010388	GO:0009165	GO:0043161	GO:0000085	GO:0008180	GO:0043248	GO:0010387	GO:0005576	GO:0005515	GO:0009640
aj_contig_998	GO:0051788	GO:0010388	GO:0009165	GO:0043161	GO:0000085	GO:0008180	GO:0043248	GO:0010387	GO:0005576	GO:0005515	GO:0009640
aj_contig_1000	GO:0019684	GO:0005739	GO:0016023	GO:0009523	GO:0016021	GO:0009535
aj_contig_1002	GO:0006468	GO:0004674	GO:0005524	GO:0005886	GO:0004713	GO:0009536
aj_contig_1003	GO:0016020	GO:0000280
aj_contig_1005	GO:0016023
aj_contig_1006	GO:0016023
aj_contig_1007	GO:0009941	GO:0009570	GO:0010027	GO:0003924	GO:0010155	GO:0046777	GO:0009902	GO:0006413	GO:0003743	GO:0034660	GO:0019288	GO:0005525	GO:0042793	GO:0006184
aj_contig_1008	GO:0046686	GO:0009695	GO:0006766	GO:0004375	GO:0019288	GO:0032440	GO:0006636	GO:0005960	GO:0010304	GO:0015995	GO:0009570	GO:0009073	GO:0019344	GO:0009534	GO:0005515	GO:0006098	GO:0009941	GO:0000023	GO:0005739	GO:0009965	GO:0030170	GO:0009106	GO:0048046	GO:0019748	GO:0009108	GO:0019252	GO:0030154	GO:0043085	GO:0019464	GO:0045893	GO:0042545	GO:0005524
aj_contig_1011	GO:0000166	GO:0005886
aj_contig_1012	GO:0012511	GO:0004806	GO:0019433
aj_contig_1013	GO:0009910	GO:0009864	GO:0010113	GO:0010247	GO:0051301	GO:0010337	GO:0040008	GO:0050826	GO:0009787	GO:0048589	GO:0008270	GO:0016036	GO:0010286	GO:0090352	GO:0019789	GO:0005634	GO:0016049	GO:2000070	GO:0003676	GO:0005515	GO:0016925
aj_contig_1014	GO:0009910	GO:0009864	GO:0010113	GO:0010247	GO:0051301	GO:0010337	GO:0040008	GO:0050826	GO:0009787	GO:0048589	GO:0008270	GO:0016036	GO:0010286	GO:0090352	GO:0019789	GO:0005634	GO:0016049	GO:2000070	GO:0003676	GO:0005515	GO:0016925
aj_contig_1015	GO:0051507	GO:0048316	GO:0009631	GO:0005886	GO:0016125	GO:0030259	GO:0030244
aj_contig_1016	GO:0008270
aj_contig_1017	GO:0008270
aj_contig_1018	GO:0005886	GO:0005576
aj_contig_1019	GO:0005739
aj_contig_1020	GO:0005634
aj_contig_1021	GO:0005618	GO:0016567	GO:0046686	GO:0009570	GO:0005739	GO:0019005	GO:0009740	GO:0031146	GO:0005524	GO:0006355	GO:0005635	GO:0010265	GO:0019904	GO:0016818	GO:0005886
aj_contig_1022	GO:0005618	GO:0016567	GO:0046686	GO:0009570	GO:0005739	GO:0019005	GO:0009740	GO:0031146	GO:0005524	GO:0006355	GO:0005635	GO:0010265	GO:0019904	GO:0016818	GO:0005886
aj_contig_1023	GO:0005618	GO:0016567	GO:0046686	GO:0009570	GO:0005739	GO:0019005	GO:0009740	GO:0031146	GO:0005524	GO:0006355	GO:0005635	GO:0010265	GO:0019904	GO:0016818	GO:0005886
aj_contig_1024	GO:0005618	GO:0016567	GO:0046686	GO:0009570	GO:0005739	GO:0019005	GO:0009740	GO:0031146	GO:0005524	GO:0006355	GO:0005635	GO:0010265	GO:0019904	GO:0016818	GO:0005886
aj_contig_1026	GO:0006457	GO:0009086	GO:0005829	GO:0000413	GO:0003755	GO:0005528	GO:0000394	GO:0016020	GO:0005515	GO:0009543
aj_contig_1027	GO:0006950
aj_contig_1028	GO:0005618	GO:0010304	GO:0031897	GO:0045037	GO:0004176	GO:0009570	GO:0005829	GO:0005739	GO:0010027	GO:0010380	GO:0009902	GO:0005524	GO:0042793	GO:0034660	GO:0003677	GO:0004518	GO:0006289	GO:0009535	GO:0006508	GO:0042744
aj_contig_1029	GO:0017111	GO:0005739	GO:0009507	GO:0005524	GO:0006508	GO:0008233
aj_contig_1030	GO:0003723	GO:0000184	GO:0006364	GO:0005634	GO:0005524	GO:0008026
aj_contig_1031	GO:0022402	GO:0009870	GO:0005634	GO:0010204	GO:0009507	GO:0006396	GO:0050832	GO:0006355	GO:0051301	GO:0003677	GO:0042742	GO:0003700	GO:0005515	GO:0003682
aj_contig_1032	GO:0022402	GO:0009870	GO:0005634	GO:0010204	GO:0009507	GO:0006396	GO:0050832	GO:0006355	GO:0051301	GO:0003677	GO:0042742	GO:0003700	GO:0005515	GO:0003682
aj_contig_1033	GO:0009574	GO:0008017	GO:0009556	GO:0051015	GO:0004721	GO:0005819	GO:0009524	GO:0007015
aj_contig_1034	GO:0030983	GO:0005739	GO:0080019	GO:0009507	GO:0006298	GO:0005524	GO:0032042
aj_contig_1035	GO:0046686	GO:0009570	GO:0022900	GO:0019676	GO:0048589	GO:0010181	GO:0051538	GO:0009501	GO:0005506	GO:0015036	GO:0097054	GO:0060359	GO:0016040	GO:0050660
aj_contig_1037	GO:0016020	GO:0009507
aj_contig_1038	GO:0070273	GO:0006468	GO:0004430	GO:0032266	GO:0051015	GO:0043325	GO:0070300	GO:0005546	GO:0048015	GO:0009506	GO:0003677	GO:0046854	GO:0048471	GO:0035004	GO:0005886
aj_contig_1039	GO:0070273	GO:0006468	GO:0004430	GO:0032266	GO:0051015	GO:0043325	GO:0070300	GO:0005546	GO:0048015	GO:0009506	GO:0003677	GO:0046854	GO:0048471	GO:0035004	GO:0005886
aj_contig_1040	GO:0030244	GO:0048193
aj_contig_1041	GO:0016207	GO:0005524	GO:0009698
aj_contig_1042	GO:0016021	GO:0008810	GO:0030245
aj_contig_1043	GO:0008270	GO:0005634
aj_contig_1044	GO:0006944	GO:0051510	GO:0051788	GO:0005737	GO:0016567	GO:0006301	GO:0016558	GO:0004842	GO:0043161	GO:0043248	GO:0042023	GO:0005524	GO:0005886	GO:0006635	GO:0048193
aj_contig_1045	GO:0006944	GO:0051510	GO:0051788	GO:0005737	GO:0016567	GO:0006301	GO:0016558	GO:0004842	GO:0043161	GO:0043248	GO:0042023	GO:0005524	GO:0005886	GO:0006635	GO:0048193
aj_contig_1046	GO:0046872
aj_contig_1047	GO:0009697	GO:0009561	GO:0009755	GO:0051603	GO:0009627	GO:0016558	GO:0008270	GO:0051726	GO:0006914	GO:0005634	GO:0055046	GO:0006635	GO:0005886
aj_contig_1048	GO:0045493	GO:0046373	GO:0046556	GO:0048046	GO:0005773	GO:0009505	GO:0016023	GO:0009044
aj_contig_1049	GO:0016192	GO:0030663	GO:0005198	GO:0016905	GO:0006886	GO:0030117
aj_contig_1051	GO:0007010	GO:0016020	GO:0005829
aj_contig_1054	GO:0015439	GO:0006200	GO:0005886	GO:0005524	GO:0009536
aj_contig_1055	GO:0006102	GO:0051287	GO:0000287	GO:0006099	GO:0004450
aj_contig_1056	GO:0003682
aj_contig_1057	GO:0016773
aj_contig_1058	GO:0003824	GO:0007067	GO:0005681
aj_contig_1059	GO:0016567	GO:0009908	GO:0005829	GO:0048586	GO:0004842	GO:0043069	GO:0005634	GO:0031348	GO:0000151	GO:0005515
aj_contig_1060	GO:0005634	GO:0006355	GO:0003676	GO:0040007
aj_contig_1061	GO:0005618	GO:0046872	GO:0005737	GO:0006730	GO:0006556	GO:0006555	GO:0009409	GO:0005730	GO:0015948	GO:0005524	GO:0005886	GO:0009809	GO:0004478
aj_contig_1062	GO:0005853	GO:0003746	GO:0006414
aj_contig_1065	GO:0005739	GO:0016758	GO:0008152
aj_contig_1066	GO:1901363	GO:0097159
aj_contig_1067	GO:0042578
aj_contig_1068	GO:0048046	GO:0042742	GO:0005853	GO:0003746	GO:0006414
aj_contig_1069	GO:0044763	GO:0006351	GO:0044424	GO:0005488
aj_contig_1070	GO:0009941	GO:0046872	GO:0009610	GO:0016310	GO:0005739	GO:0050521	GO:0009631	GO:0004673	GO:0005983	GO:0005524	GO:0009570
aj_contig_1072	GO:0005730	GO:0005829	GO:0006414	GO:0003924	GO:0009409	GO:0005507	GO:0003746	GO:0009507	GO:0005525	GO:0006184	GO:0005886
aj_contig_1073	GO:0016021	GO:0008810	GO:0030245
aj_contig_1074	GO:0005886
aj_contig_1075	GO:0005886
aj_contig_1076	GO:0010090	GO:0009723	GO:0005634	GO:0009638	GO:0071555	GO:0010311	GO:0045010	GO:0009741	GO:0009785	GO:0007155	GO:0006355	GO:0046983	GO:0003677	GO:0010583	GO:0048765	GO:0009734	GO:0003700	GO:0048366
aj_contig_1077	GO:0016616	GO:0046686	GO:0009611	GO:0005739	GO:0008863	GO:0009579	GO:0051287	GO:0009507	GO:0055114
aj_contig_1080	GO:0010030	GO:0051788	GO:0008559	GO:0007031	GO:0055085	GO:0043161	GO:0046861	GO:0006635	GO:0005524	GO:0015916	GO:0016021	GO:0080129	GO:0006200	GO:0009407	GO:0005886
aj_contig_1081	GO:0004672
aj_contig_1082	GO:0009536
aj_contig_1083	GO:0045492	GO:0005739	GO:0009536	GO:0010413
aj_contig_1085	GO:0046481	GO:0016036	GO:0009707	GO:0019375
aj_contig_1086	GO:0048825	GO:0005739	GO:0009060	GO:0042542	GO:0004322	GO:0051301	GO:0016226	GO:0008199
aj_contig_1089	GO:0016772	GO:0005739
aj_contig_1090	GO:0008878	GO:0005829	GO:0019252	GO:0010170	GO:0009501	GO:0005978	GO:0009507	GO:0005524
aj_contig_1091	GO:0008878	GO:0005829	GO:0019252	GO:0010170	GO:0009501	GO:0005978	GO:0009507	GO:0005524
aj_contig_1093	GO:0016020
aj_contig_1094	GO:0016020
aj_contig_1095	GO:0051646	GO:0010091	GO:0009791	GO:0042802	GO:0010154	GO:0016459	GO:0003779	GO:0051645	GO:0051301	GO:0048768	GO:0005524	GO:0003774	GO:0060151
aj_contig_1096	GO:0005739	GO:0046872	GO:0009536
aj_contig_1097	GO:0010150	GO:0009817	GO:0010282	GO:0016023	GO:0008234	GO:0009723	GO:0006508
aj_contig_1098	GO:0005777
aj_contig_1099	GO:0005777
aj_contig_1100	GO:0006888	GO:0005730	GO:0005774	GO:0009506	GO:0005794	GO:0005783	GO:0005886
aj_contig_1101	GO:0003735	GO:0005730	GO:0046686	GO:0010043	GO:0042254	GO:0009507	GO:0009409	GO:0005507	GO:0006414	GO:0009651	GO:0022626	GO:0005886
aj_contig_1102	GO:0005737	GO:0007018	GO:0005874	GO:0005875	GO:0005524	GO:0003777
aj_contig_1103	GO:0009941	GO:0046872	GO:0010218	GO:0018298	GO:0009765	GO:0009637	GO:0010114	GO:0010287	GO:0009522	GO:0009523	GO:0016168	GO:0009535	GO:0016021	GO:0005886
aj_contig_1106	GO:0009536	GO:0009908	GO:0046982
aj_contig_1107	GO:0009536
aj_contig_1108	GO:0042545	GO:0004871	GO:0000166	GO:0046686	GO:0009664	GO:0042254	GO:0009507	GO:0009845	GO:0007165	GO:0005886	GO:0009220	GO:0048367	GO:0005730	GO:0050832	GO:0071215	GO:0048364	GO:0006417	GO:0060267	GO:0022626	GO:0005515	GO:0001510
aj_contig_1109	GO:0003723	GO:0009560	GO:0000741	GO:0008270	GO:0005634	GO:0008026	GO:0005524
aj_contig_1110	GO:0005524	GO:0008026	GO:0003723	GO:0008270
aj_contig_1111	GO:0008270	GO:0003676
aj_contig_1112	GO:0000418	GO:0006468	GO:0006351	GO:0009507	GO:0051604	GO:0016023	GO:0006626	GO:0004672	GO:0003899	GO:0003677	GO:0005665	GO:0005524	GO:0005886
aj_contig_1114	GO:0009941	GO:0046872	GO:0048046	GO:0010218	GO:0018298	GO:0009765	GO:0009637	GO:0005739	GO:0010114	GO:0010287	GO:0009522	GO:0009523	GO:0016168	GO:0009535	GO:0016021
aj_contig_1115	GO:0046983	GO:0005634
aj_contig_1116	GO:0009941	GO:0009086	GO:0046686	GO:0009570	GO:0005829	GO:0003871	GO:0010043	GO:0032259	GO:0005777	GO:0008270	GO:0005507	GO:0048046	GO:0009651	GO:0008705	GO:0005886
aj_contig_1120	GO:0006874	GO:0030551	GO:0009860	GO:0055085	GO:0006813	GO:0005249	GO:0016324	GO:0009827	GO:0016021	GO:0005516
aj_contig_1121	GO:0005739	GO:0018024	GO:0034968	GO:0042393	GO:0008270	GO:0005694	GO:0005634
aj_contig_1122	GO:0004668	GO:0009446	GO:0009793	GO:0047632	GO:0005634
aj_contig_1123	GO:0004668	GO:0009446	GO:0009793	GO:0047632	GO:0005634
aj_contig_1124	GO:0003735	GO:0005730	GO:0006412	GO:0009507	GO:0022626	GO:0005886
aj_contig_1125	GO:0003735	GO:0005730	GO:0006412	GO:0009507	GO:0022626	GO:0005886
aj_contig_1126	GO:0016021	GO:0015780	GO:0055085
aj_contig_1127	GO:0042787	GO:0010228	GO:0004842	GO:0010091	GO:0016926	GO:0005634	GO:0042023	GO:0050665	GO:0005886
aj_contig_1128	GO:0016021	GO:0004348	GO:0006680	GO:0005886
aj_contig_1131	GO:0004252	GO:0042802	GO:0043086	GO:0005773	GO:0005576	GO:0016023	GO:0016020	GO:0006508
aj_contig_1132	GO:0005737	GO:0003723	GO:0008186	GO:0016973	GO:0009409	GO:0009408	GO:0005635	GO:0009737	GO:0008026	GO:0005524	GO:0005886
aj_contig_1133	GO:0005737	GO:0003723	GO:0008186	GO:0016973	GO:0009409	GO:0009408	GO:0005635	GO:0009737	GO:0008026	GO:0005524	GO:0005886
aj_contig_1134	GO:0016829	GO:0008152
aj_contig_1135	GO:0005488
aj_contig_1137	GO:0010090	GO:0009793	GO:0009958	GO:0043481	GO:0016021	GO:0048765	GO:0010228	GO:0019243	GO:0010329	GO:0048443	GO:0048440	GO:0008361	GO:0071555	GO:0005516	GO:0005886	GO:0009941	GO:0005739	GO:0055085	GO:0042626	GO:0010048	GO:0007155	GO:0006661	GO:0005524	GO:0009637	GO:0008444	GO:0045010	GO:0009506	GO:0009624	GO:0006200	GO:0009640	GO:0009733	GO:0010540	GO:0010541
aj_contig_1138	GO:0010090	GO:0009793	GO:0009958	GO:0043481	GO:0016021	GO:0048765	GO:0010228	GO:0019243	GO:0010329	GO:0048443	GO:0048440	GO:0008361	GO:0071555	GO:0005516	GO:0005886	GO:0009941	GO:0005739	GO:0055085	GO:0042626	GO:0010048	GO:0007155	GO:0006661	GO:0005524	GO:0009637	GO:0008444	GO:0045010	GO:0009506	GO:0009624	GO:0006200	GO:0009640	GO:0009733	GO:0010540	GO:0010541
aj_contig_1139	GO:0016746
aj_contig_1141	GO:0003779	GO:0005737
aj_contig_1142	GO:0000226	GO:0016310	GO:0016301	GO:0005739	GO:0005543	GO:0051567	GO:0006346	GO:0031048	GO:0000911	GO:0005886	GO:0009909
aj_contig_1143	GO:0006944	GO:0008565	GO:0005829	GO:0006891	GO:0005634	GO:0006623	GO:0005795	GO:0005886
aj_contig_1145	GO:0003735	GO:0000398	GO:0042254	GO:0051604	GO:0006412	GO:0005634	GO:0005840
aj_contig_1146	GO:0003735	GO:0000398	GO:0042254	GO:0051604	GO:0006412	GO:0005634	GO:0005840
aj_contig_1147	GO:0030170	GO:0004794	GO:0009097
aj_contig_1149	GO:0005739
aj_contig_1150	GO:0005618	GO:0009941	GO:0009570	GO:0005739	GO:0005200	GO:0005856	GO:0030036	GO:0006094	GO:0010498	GO:0009506	GO:0005634	GO:0048767	GO:0005524	GO:0005886
aj_contig_1151	GO:0005856	GO:0005524	GO:0005737
aj_contig_1152	GO:0005618	GO:0009941	GO:0009570	GO:0005739	GO:0005200	GO:0005856	GO:0030036	GO:0006094	GO:0010498	GO:0009506	GO:0005634	GO:0048767	GO:0005524	GO:0005886
aj_contig_1153	GO:0051301	GO:0048767	GO:0007010	GO:0009570	GO:0005829	GO:0006094	GO:0032880	GO:0009416	GO:0005515	GO:0005886	GO:0005618	GO:0009941	GO:0005730	GO:0005739	GO:0005200	GO:0009845	GO:0010498	GO:0005856	GO:0009611	GO:0006007	GO:0009506	GO:0005524	GO:0009733
aj_contig_1154	GO:0009941	GO:0046686	GO:0015991	GO:0006754	GO:0010255	GO:0033180	GO:0016820	GO:0005773	GO:0005524	GO:0005886
aj_contig_1155	GO:0048510	GO:0006396	GO:0005829
aj_contig_1156	GO:0048510	GO:0006397	GO:0005829	GO:0005634
aj_contig_1157	GO:0045485	GO:0016717	GO:0016720	GO:0016020	GO:0006629	GO:0055114
aj_contig_1162	GO:0016021	GO:0005773	GO:0004348	GO:0006680	GO:0005886
aj_contig_1163	GO:0005739	GO:0005524	GO:0006468	GO:0005509	GO:0004674
aj_contig_1164	GO:0005739	GO:0005524	GO:0006468	GO:0005509	GO:0004674
aj_contig_1166	GO:0006355
aj_contig_1167	GO:0016023
aj_contig_1168	GO:0046983	GO:0003677
aj_contig_1170	GO:0010090	GO:0007155	GO:0045010	GO:0009506	GO:0005634
aj_contig_1171	GO:0016705	GO:0005576	GO:0005506	GO:0020037	GO:0009055	GO:0016023	GO:0004497	GO:0005783	GO:0055114	GO:0019825
aj_contig_1172	GO:0000165	GO:0007169	GO:0006468	GO:0002237	GO:0048443	GO:0006486	GO:0016491	GO:0010103	GO:0005524	GO:0005886	GO:0004674
aj_contig_1173	GO:0000421	GO:0019776	GO:0005874	GO:0005775	GO:0010286	GO:0050832	GO:0006914	GO:0033110	GO:0009507	GO:0019786	GO:0015031	GO:0005515	GO:0019779
aj_contig_1175	GO:0005739	GO:0016567	GO:0090305	GO:0010388	GO:0004519	GO:0006281	GO:0016579	GO:0048573	GO:0000085	GO:0003906	GO:0043687	GO:0003677	GO:0008284	GO:0016571	GO:0045893	GO:0042644	GO:0009640
aj_contig_1176	GO:0006334	GO:0003677	GO:0005634	GO:0006950	GO:0000786
aj_contig_1177	GO:0006468	GO:0004715	GO:0005524	GO:0004674
aj_contig_1179	GO:0004784	GO:0005829	GO:0046688	GO:0010039	GO:0010193	GO:0008270	GO:0005507	GO:0019430	GO:0009651	GO:0042742	GO:0055114
aj_contig_1180	GO:0005515	GO:0009507
aj_contig_1181	GO:0015979	GO:0016874	GO:0005634	GO:0005829	GO:0005739	GO:0051211	GO:0009832	GO:0009506	GO:0009522	GO:0016021	GO:0005886	GO:0030244
aj_contig_1182	GO:2000034	GO:0009832	GO:0016023	GO:0043481	GO:0048366	GO:0051301	GO:0048767	GO:0043687	GO:0007169	GO:0009664	GO:0003700	GO:0009880	GO:0008361	GO:0009926	GO:0009825	GO:0005634	GO:0045893	GO:0005515	GO:0005886	GO:0010162	GO:0048825	GO:0007062	GO:0000271	GO:0048653	GO:0005524	GO:0010030	GO:0007020	GO:0010075	GO:0010072	GO:0046777	GO:0009630	GO:0010564	GO:0004674	GO:0009932	GO:0045595	GO:0004713
aj_contig_1183	GO:0006470	GO:0046872	GO:0005739	GO:0008287	GO:0004722
aj_contig_1185	GO:0008270	GO:0045735	GO:0005507
aj_contig_1186	GO:0004222	GO:0008270	GO:0005886	GO:0006508	GO:0004177
aj_contig_1187	GO:0004160	GO:0009570	GO:0009555	GO:0009082	GO:0009220	GO:0005507	GO:0005829
aj_contig_1189	GO:0008107	GO:0016020	GO:0042546
aj_contig_1190	GO:0009706	GO:0009570	GO:0010027	GO:0009535	GO:0016050	GO:0009508	GO:0019048
aj_contig_1191	GO:0009706	GO:0009570	GO:0010027	GO:0009535	GO:0016050	GO:0009508	GO:0019048
aj_contig_1193	GO:0003727	GO:0005681	GO:0008270	GO:0035196	GO:0030422	GO:0000398	GO:0008284	GO:0051276	GO:0009410	GO:0043687	GO:0045893
aj_contig_1194	GO:0005488
aj_contig_1195	GO:0005739
aj_contig_1196	GO:0005739
aj_contig_1197	GO:0016023	GO:0016788	GO:0006629
aj_contig_1198	GO:0016126	GO:0046872	GO:0022900	GO:0016023	GO:0020037	GO:0005773	GO:0019745	GO:0043447	GO:0009535	GO:0005783	GO:0005515	GO:0005886
aj_contig_1199	GO:0005524	GO:0003700	GO:0009570
aj_contig_1200	GO:0003779	GO:0004721	GO:0030036
aj_contig_1201	GO:0046686	GO:0022900	GO:0005351	GO:0051538	GO:0016040	GO:0097054	GO:0016021	GO:0042128	GO:0009570	GO:0005829	GO:0048589	GO:0010181	GO:0006096	GO:0006094	GO:0060359	GO:0005886	GO:0009941	GO:0005739	GO:0055085	GO:0019676	GO:0005506	GO:0015036	GO:0009651	GO:0050660
aj_contig_1202	GO:0046686	GO:0022900	GO:0005351	GO:0051538	GO:0016040	GO:0097054	GO:0016021	GO:0042128	GO:0009570	GO:0005829	GO:0048589	GO:0010181	GO:0006096	GO:0006094	GO:0060359	GO:0005886	GO:0009941	GO:0005739	GO:0055085	GO:0019676	GO:0005506	GO:0015036	GO:0009651	GO:0050660
aj_contig_1203	GO:0016023	GO:0016020
aj_contig_1204	GO:0004842	GO:0016579
aj_contig_1205	GO:0015079	GO:0016021	GO:0005774	GO:0071805
aj_contig_1206	GO:0007275
aj_contig_1207	GO:0007275
aj_contig_1208	GO:0009941	GO:0005774	GO:0009506	GO:0005576	GO:0016023	GO:0005886
aj_contig_1209	GO:1901363	GO:0097159
aj_contig_1210	GO:0005524	GO:0009788	GO:0006468	GO:0004683
aj_contig_1211	GO:0009737	GO:0006468	GO:0004674	GO:0005524	GO:0007165
aj_contig_1212	GO:0044262	GO:0000166	GO:0046686	GO:0009570	GO:0010043	GO:0030060	GO:0005773	GO:0005634	GO:0009651	GO:0048046	GO:0006108	GO:0006099	GO:0005886
aj_contig_1213	GO:0044262	GO:0046872	GO:0005829	GO:0048037	GO:0004775	GO:0016926	GO:0005524	GO:0010228	GO:0006085	GO:0016126	GO:0050665	GO:0016829	GO:0005886	GO:0009346	GO:0003878	GO:0016132
aj_contig_1214	GO:0005524	GO:0003700	GO:0009570
aj_contig_1215	GO:0003735	GO:0006412	GO:0005730	GO:0022625
aj_contig_1216	GO:0000160	GO:0035556	GO:0006355	GO:0003677	GO:0000156	GO:0003682
aj_contig_1218	GO:0005739
aj_contig_1220	GO:0044444	GO:0043231	GO:0005515	GO:0005886
aj_contig_1221	GO:0034599	GO:0010228	GO:0010150	GO:0072593	GO:0009507	GO:0010264
aj_contig_1222	GO:0034599	GO:0010228	GO:0010150	GO:0072593	GO:0009507	GO:0010264
aj_contig_1223	GO:0009702	GO:0048868	GO:0016310	GO:0005829	GO:0047912	GO:0006020	GO:0008266	GO:0004335	GO:0047940	GO:0042546	GO:0005524	GO:0004340
aj_contig_1224	GO:0003779	GO:0015629	GO:0030036	GO:0005634	GO:0009524
aj_contig_1225	GO:0003779	GO:0015629	GO:0030036	GO:0005634	GO:0009524
aj_contig_1227	GO:0005829	GO:0005634	GO:0008541	GO:0006511
aj_contig_1228	GO:0005829	GO:0005634	GO:0008541	GO:0006511
aj_contig_1231	GO:0005737	GO:0022900	GO:0045454	GO:0015036	GO:0016656	GO:0050660
aj_contig_1233	GO:0006564	GO:0009561	GO:0016597	GO:0005739	GO:0051287	GO:0009507	GO:0005524	GO:0016020	GO:0004617	GO:0055114
aj_contig_1234	GO:0006457	GO:0006950	GO:0051082	GO:0031072
aj_contig_1235	GO:0046482	GO:0009507	GO:0010260
aj_contig_1236	GO:0000166	GO:0005737	GO:0016310	GO:0016301	GO:0005834	GO:0080008
aj_contig_1238	GO:0016023	GO:0005618	GO:0016020	GO:0019953	GO:0005576
aj_contig_1239	GO:0032440	GO:0009705	GO:0009624	GO:0005351	GO:0055085	GO:0016021	GO:0005886	GO:0055114	GO:0008643
aj_contig_1240	GO:0032440	GO:0009705	GO:0009624	GO:0005351	GO:0055085	GO:0016021	GO:0005886	GO:0055114	GO:0008643
aj_contig_1242	GO:0009507	GO:0005515	GO:0005635
aj_contig_1243	GO:0009941	GO:0009535
aj_contig_1244	GO:0006468	GO:0009506	GO:0005739	GO:0004674	GO:0005634	GO:0005524	GO:0005886
aj_contig_1246	GO:0006468	GO:0005737	GO:0009506	GO:0004674	GO:0005634	GO:0005524	GO:0005886
aj_contig_1247	GO:0006468	GO:0044424	GO:0005524	GO:0004674
aj_contig_1248	GO:0003824	GO:0016020	GO:0008152
aj_contig_1249	GO:0043231
aj_contig_1250	GO:0000166	GO:0002237	GO:0009581	GO:0009595	GO:0010200	GO:0004672
aj_contig_1251	GO:0005524	GO:0032440	GO:0055114	GO:0006950
aj_contig_1254	GO:0006659	GO:0003882	GO:0005739	GO:0005634	GO:0005789
aj_contig_1255	GO:0006457	GO:0007010	GO:0046686	GO:0005829	GO:0006096	GO:0006094	GO:0010498	GO:0051082	GO:0009651	GO:0005524	GO:0009536
aj_contig_1256	GO:0006457	GO:0007010	GO:0046686	GO:0005829	GO:0006096	GO:0006094	GO:0010498	GO:0051082	GO:0009651	GO:0005524	GO:0009536
aj_contig_1257	GO:0004672
aj_contig_1259	GO:0005739
aj_contig_1263	GO:0006468	GO:0005829	GO:0045727	GO:0004674	GO:0005524	GO:0005886
aj_contig_1265	GO:0048046
aj_contig_1266	GO:0046872	GO:0008253	GO:0009507
aj_contig_1270	GO:0009965	GO:0005730	GO:0009933	GO:0009793	GO:0010075	GO:0006338	GO:0019827	GO:0016491	GO:0003917	GO:0003918	GO:0006265	GO:0048439	GO:0016020	GO:0006260	GO:0048645	GO:0031298	GO:0007059
aj_contig_1271	GO:0009965	GO:0005730	GO:0009933	GO:0009793	GO:0010075	GO:0006338	GO:0019827	GO:0003917	GO:0003918	GO:0006265	GO:0048439	GO:0016020	GO:0006260	GO:0048645	GO:0031298	GO:0007059
aj_contig_1275	GO:0000226	GO:0006888	GO:0051788	GO:0005215	GO:0005829	GO:0005198	GO:0009853	GO:0005739	GO:0016905	GO:0009630	GO:0030126	GO:0006886	GO:0080008	GO:0006511	GO:0080129	GO:0000911	GO:0005886	GO:0030244
aj_contig_1276	GO:0000226	GO:0006888	GO:0051788	GO:0005215	GO:0005829	GO:0005198	GO:0009853	GO:0005739	GO:0016905	GO:0009630	GO:0030126	GO:0006886	GO:0080008	GO:0006511	GO:0080129	GO:0000911	GO:0005886	GO:0030244
aj_contig_1277	GO:0009862	GO:0005829	GO:0010310	GO:0001666	GO:0009506	GO:0005634	GO:0005515	GO:0005886
aj_contig_1279	GO:0090447	GO:0009908	GO:0004366	GO:0016791	GO:0010143	GO:0005739	GO:0003841	GO:0006655	GO:0016020
aj_contig_1280	GO:0009658	GO:0009793	GO:0042793	GO:0005515	GO:0009507
aj_contig_1281	GO:0016760	GO:0009833	GO:0008270	GO:0005794	GO:0016021	GO:0005886	GO:0042538	GO:0030244
aj_contig_1284	GO:0010091	GO:0010051	GO:0048488	GO:0009793	GO:0003924	GO:0005874	GO:0005773	GO:0009920	GO:0030276	GO:0009504	GO:0005525	GO:0009535	GO:0006184	GO:0005886
aj_contig_1285	GO:0000038	GO:0080132	GO:0005506	GO:0043069	GO:0006633	GO:0016020	GO:0055114
aj_contig_1286	GO:0000038	GO:0080132	GO:0005506	GO:0043069	GO:0006633	GO:0016020	GO:0055114
aj_contig_1287	GO:0046872	GO:0005737	GO:0006754	GO:0005524	GO:0006812	GO:0016021	GO:0006200	GO:0015662	GO:0005886
aj_contig_1288	GO:0046872	GO:0005737	GO:0006754	GO:0005524	GO:0006812	GO:0016021	GO:0006200	GO:0015662	GO:0005886
aj_contig_1290	GO:0006457	GO:0030968	GO:0005829	GO:0005739	GO:0009507	GO:0031072	GO:0051082	GO:0030176	GO:0005794	GO:0005886
aj_contig_1291	GO:0016023	GO:0008289	GO:0006869
aj_contig_1292	GO:0030148	GO:0045492	GO:0006486	GO:0010228	GO:0007205	GO:0016310	GO:0001729	GO:0005739	GO:0009630	GO:0016926	GO:0009832	GO:0010413	GO:0017050	GO:0050665	GO:0004143	GO:0005886
aj_contig_1293	GO:0030148	GO:0045492	GO:0006486	GO:0010228	GO:0007205	GO:0016310	GO:0001729	GO:0005739	GO:0009630	GO:0016926	GO:0009832	GO:0010413	GO:0017050	GO:0050665	GO:0004143	GO:0005886
aj_contig_1294	GO:0008270	GO:0006950	GO:0003676	GO:0005634
aj_contig_1295	GO:0003735	GO:0006412	GO:0005739	GO:0046872	GO:0022625
aj_contig_1297	GO:0005739
aj_contig_1298	GO:0005739
aj_contig_1299	GO:0016787
aj_contig_1300	GO:0008270	GO:0016021	GO:0030244	GO:0016760	GO:0005886
aj_contig_1301	GO:0008270	GO:0016021	GO:0030244	GO:0016760	GO:0005886
aj_contig_1302	GO:0007005	GO:0007264	GO:0005741	GO:0009860	GO:0009790	GO:0019725	GO:0006184	GO:0003924	GO:0009737	GO:0005525	GO:0005509
aj_contig_1303	GO:0007005	GO:0007264	GO:0005741	GO:0009860	GO:0009790	GO:0019725	GO:0006184	GO:0003924	GO:0009737	GO:0005525	GO:0005509
aj_contig_1304	GO:0009941	GO:0005730	GO:0046686	GO:0046933	GO:0015986	GO:0015991	GO:0005507	GO:0005754	GO:0008270	GO:0050897	GO:0008266	GO:0006979	GO:0006200	GO:0008553	GO:0005524	GO:0005747	GO:0005886
aj_contig_1305	GO:0009941	GO:0005730	GO:0046686	GO:0046933	GO:0015986	GO:0015991	GO:0005507	GO:0005754	GO:0008270	GO:0050897	GO:0008266	GO:0006979	GO:0006200	GO:0008553	GO:0005524	GO:0005747	GO:0005886
aj_contig_1306	GO:0009941	GO:0005730	GO:0046686	GO:0046933	GO:0015986	GO:0015991	GO:0005507	GO:0005754	GO:0008270	GO:0050897	GO:0008266	GO:0006979	GO:0006200	GO:0008553	GO:0005524	GO:0005747	GO:0005886
aj_contig_1307	GO:0003713	GO:0043565	GO:0005730	GO:0005737	GO:0009644	GO:0042542	GO:0009723	GO:0045893
aj_contig_1308	GO:0006952	GO:0003700	GO:0006355	GO:0005634	GO:0003677
aj_contig_1309	GO:0006952	GO:0003700	GO:0006355	GO:0005634	GO:0003677
aj_contig_1310	GO:0009553	GO:0005215	GO:0009536	GO:0007033	GO:0009749	GO:0009624	GO:0009744	GO:0010152	GO:0010109	GO:0006810	GO:0016021	GO:0034389	GO:0080167	GO:0005886
aj_contig_1311	GO:0070469	GO:0022900	GO:0020037	GO:0005758	GO:0005506	GO:0005507	GO:0009055	GO:0005886
aj_contig_1312	GO:0006457	GO:0017111	GO:0051082	GO:0005524	GO:0006508	GO:0008233	GO:0009536
aj_contig_1313	GO:0004345	GO:0009507	GO:0050661	GO:0006098
aj_contig_1314	GO:0006457	GO:0046872	GO:0009561	GO:0005739	GO:0030154	GO:0009408	GO:0016043	GO:0048856	GO:0044767	GO:0031072	GO:0051082	GO:0005524	GO:0009536
aj_contig_1315	GO:0009553	GO:0031491	GO:0004386	GO:0016585	GO:0016740	GO:0005634	GO:0003677	GO:0016049	GO:0005524	GO:0043044
aj_contig_1317	GO:0006457	GO:0006950	GO:0051082	GO:0031072
aj_contig_1318	GO:0005975	GO:0016023	GO:0004650	GO:0005576
aj_contig_1319	GO:0005618	GO:0047911	GO:0004650	GO:0016023	GO:0005576	GO:0005975
aj_contig_1322	GO:0050896	GO:0009987	GO:0005488	GO:0005694	GO:0005634	GO:0051704	GO:0044446
aj_contig_1323	GO:0005618	GO:0006334	GO:0009617	GO:0009611	GO:0046982	GO:0000786	GO:0005730	GO:0009294	GO:0003677
aj_contig_1324	GO:0005634
aj_contig_1325	GO:0003887	GO:0008408	GO:0003677	GO:0009295	GO:0009507	GO:0006260	GO:0005739
aj_contig_1326	GO:0010177	GO:0009941	GO:0003852	GO:0019761	GO:0009098
aj_contig_1327	GO:0043668	GO:0010025	GO:0010143	GO:0042335	GO:0005506	GO:0016491	GO:0071771	GO:0046185	GO:0016021	GO:0048653	GO:0005783	GO:0055114
aj_contig_1328	GO:0016853	GO:0006950	GO:0044267	GO:0009506
aj_contig_1329	GO:0032440	GO:0015992	GO:0009678	GO:0005802	GO:0005773	GO:0005768	GO:0005794	GO:0004427	GO:0055114	GO:0005886
aj_contig_1330	GO:0008270
aj_contig_1331	GO:0009908	GO:0030154	GO:0016308	GO:0016023	GO:0005524	GO:0046854	GO:0005886
aj_contig_1332	GO:0005737	GO:0005634	GO:0006417	GO:0006355	GO:0046983	GO:0009734
aj_contig_1333	GO:0005737	GO:0005634	GO:0006417	GO:0006355	GO:0046983	GO:0009734
aj_contig_1334	GO:0009501	GO:0042802	GO:0030170	GO:0008184	GO:0009507	GO:0005975
aj_contig_1335	GO:0006468	GO:0005829	GO:0010075	GO:0019344	GO:0004674	GO:0005634	GO:0009651	GO:0005524	GO:0004713	GO:0006972	GO:0005886
aj_contig_1337	GO:0016567	GO:0004842	GO:0000151	GO:0005634	GO:0009536
aj_contig_1338	GO:0005737	GO:0016310	GO:0006096	GO:0004618	GO:0005634	GO:0048046	GO:0005524	GO:0005886
aj_contig_1339	GO:0034976	GO:0046686	GO:0005829	GO:0005774	GO:0046685	GO:0009570	GO:0006096	GO:0004618	GO:0009506	GO:0005634	GO:0048046	GO:0005794	GO:0005524	GO:0005886	GO:0016310
aj_contig_1340	GO:0000325	GO:0015991	GO:0000221	GO:0020037	GO:0009507	GO:0046961	GO:0005886
aj_contig_1341	GO:0000325	GO:0015991	GO:0000221	GO:0020037	GO:0009507	GO:0046961	GO:0005886
aj_contig_1342	GO:0016023	GO:0005618	GO:0045330	GO:0042545	GO:0030599
aj_contig_1343	GO:0006468	GO:0005829	GO:0050321	GO:0009741	GO:0004674	GO:0005634	GO:0005524
aj_contig_1344	GO:0006468	GO:0005829	GO:0050321	GO:0009741	GO:0004674	GO:0005634	GO:0005524
aj_contig_1345	GO:0000186	GO:0005524	GO:0004709
aj_contig_1346	GO:0004871	GO:0004435	GO:0005739	GO:0006629	GO:0035556	GO:0005886
aj_contig_1347	GO:0003735	GO:0022625	GO:0005730	GO:0006412	GO:0005773	GO:0009506	GO:0009507	GO:0016020	GO:0005794	GO:0001510	GO:0019843
aj_contig_1348	GO:0003735	GO:0001510	GO:0006412	GO:0005773	GO:0005794	GO:0016020	GO:0019843	GO:0022625
aj_contig_1349	GO:0016126	GO:0006084	GO:0016023	GO:0005794	GO:0016021	GO:0016132	GO:0005886
aj_contig_1350	GO:0005524	GO:0006468	GO:0004674	GO:0005509	GO:0005886
aj_contig_1353	GO:0000166	GO:0003676
aj_contig_1354	GO:0005634	GO:0003677
aj_contig_1355	GO:0005829	GO:0004565	GO:0009507	GO:0005975	GO:0043169	GO:0009341	GO:0030246
aj_contig_1356	GO:0046872	GO:0009570	GO:0006950	GO:0009973	GO:0004604	GO:0051539	GO:0045454	GO:0019344	GO:0000103	GO:0033741	GO:0019419
aj_contig_1357	GO:0000166	GO:0008610
aj_contig_1358	GO:0009644	GO:0005737	GO:0009791	GO:0004512	GO:0006200	GO:0051607	GO:0055085	GO:0009408	GO:0042542	GO:0050832	GO:0006659	GO:0042742	GO:0016021	GO:0010264	GO:0005524	GO:0042626	GO:0006021
aj_contig_1359	GO:0016023	GO:0016788	GO:0006629
aj_contig_1360	GO:0016023	GO:0016788	GO:0006629
aj_contig_1362	GO:0009941	GO:0000956	GO:0010027	GO:0010020	GO:0000139	GO:0005634	GO:0019288	GO:0016117	GO:0016021	GO:0006098
aj_contig_1363	GO:0009570	GO:0004400	GO:0009793	GO:0080130	GO:0030170	GO:0000105
aj_contig_1364	GO:0009501	GO:0005739	GO:0019252	GO:0009507	GO:0009011
aj_contig_1365	GO:0005777	GO:0005739	GO:0005634	GO:0005886
aj_contig_1366	GO:0005730	GO:0008168	GO:0006364	GO:0032259
aj_contig_1367	GO:0006457	GO:0055074	GO:0010204	GO:0009626	GO:0046283	GO:0051082	GO:0005789	GO:0016023	GO:0042742	GO:0005509
aj_contig_1368	GO:0016023	GO:0016853	GO:0045454	GO:0016021	GO:0005576
aj_contig_1370	GO:0046592	GO:0005777	GO:0000166	GO:0055114	GO:0006598
aj_contig_1371	GO:0046592	GO:0005777	GO:0000166	GO:0055114	GO:0006598
aj_contig_1372	GO:0046592	GO:0005777	GO:0000166	GO:0055114	GO:0006598
aj_contig_1374	GO:0031072	GO:0005829	GO:0005886
aj_contig_1375	GO:0009941	GO:0034605	GO:0019538	GO:0005524	GO:0017111
aj_contig_1376	GO:0009941	GO:0034605	GO:0019538	GO:0005524	GO:0017111
aj_contig_1378	GO:0042732	GO:0008380	GO:0005634
aj_contig_1380	GO:0017111	GO:0005524
aj_contig_1382	GO:0005886	GO:0005773	GO:0009507
aj_contig_1384	GO:0003735	GO:0005730	GO:0005739	GO:0006412	GO:0022627	GO:0001510
aj_contig_1385	GO:0009734	GO:0006355	GO:0005634	GO:0003677
aj_contig_1386	GO:0042752	GO:0005681	GO:0006355	GO:0000398	GO:0003677	GO:0031981
aj_contig_1387	GO:0016023	GO:0003824
aj_contig_1388	GO:0005829
aj_contig_1390	GO:0016310	GO:0019674	GO:0006741	GO:0009507	GO:0005524	GO:0003951	GO:0005516
aj_contig_1392	GO:2000377	GO:0004089	GO:0019252	GO:0009853	GO:0070207	GO:0009901	GO:0016740	GO:0009507	GO:0009651	GO:0005747	GO:0005515
aj_contig_1393	GO:0009853	GO:0004089	GO:0005747	GO:0016740	GO:0019252
aj_contig_1395	GO:0009507	GO:0032259	GO:0050342	GO:0010189
aj_contig_1396	GO:0046686	GO:0010037	GO:0016157	GO:0009409	GO:0005773	GO:0005985	GO:0009413	GO:0009058	GO:0006970	GO:0005886
aj_contig_1397	GO:0046686	GO:0010037	GO:0016157	GO:0009409	GO:0005773	GO:0005985	GO:0009413	GO:0009058	GO:0006970	GO:0005886
aj_contig_1398	GO:0016192	GO:0005829	GO:0005634	GO:0006623	GO:0030125	GO:0030131
aj_contig_1399	GO:0005509	GO:0016021	GO:0050664	GO:0004601	GO:0022900
aj_contig_1400	GO:0009941	GO:0046872	GO:0022900	GO:0010196	GO:0015979	GO:0008121	GO:0009496	GO:0045158	GO:0042742	GO:0016021	GO:0005886	GO:0009535	GO:0080167	GO:0051537
aj_contig_1401	GO:0009941	GO:0046872	GO:0022900	GO:0010196	GO:0015979	GO:0008121	GO:0009496	GO:0045158	GO:0042742	GO:0016021	GO:0005886	GO:0009535	GO:0080167	GO:0051537
aj_contig_1402	GO:0006944	GO:0016021	GO:0006891	GO:0005886
aj_contig_1403	GO:0004252	GO:0004176	GO:0048527	GO:0016560	GO:0043565	GO:0040007	GO:0006515	GO:0016485	GO:0009295	GO:0006200	GO:0005782	GO:0005524	GO:0038032
aj_contig_1404	GO:0004252	GO:0004176	GO:0016560	GO:0048527	GO:0040007	GO:0005524	GO:0005782	GO:0006508
aj_contig_1405	GO:0005618	GO:0046686	GO:0005198	GO:0007018	GO:0051258	GO:0003924	GO:0005874	GO:0009507	GO:0005525	GO:0006184	GO:0005886
aj_contig_1406	GO:0005618	GO:0046686	GO:0005198	GO:0007018	GO:0051258	GO:0003924	GO:0005874	GO:0005773	GO:0009826	GO:0009507	GO:0005525	GO:0009416	GO:0006184	GO:0005886
aj_contig_1407	GO:0031969	GO:0050891	GO:0022900	GO:0009535	GO:0004190	GO:0009540	GO:0006508	GO:0010114	GO:0052663	GO:0052662	GO:0009737	GO:0006725	GO:0009688	GO:0006970	GO:0016123	GO:0009414	GO:0009408
aj_contig_1408	GO:0005801	GO:0005794	GO:0016020	GO:0006886	GO:0005829
aj_contig_1409	GO:0033043	GO:0009909	GO:0006259	GO:0016592	GO:0007126	GO:0050832	GO:0051276
aj_contig_1410	GO:0009570	GO:0043562	GO:0017113	GO:0004158	GO:0006222	GO:0006212	GO:0006207	GO:0055114	GO:0005886
aj_contig_1411	GO:0009536	GO:0006468	GO:0004674	GO:0005524	GO:0005886
aj_contig_1412	GO:0009536	GO:0006468	GO:0004674	GO:0005524	GO:0005886
aj_contig_1413	GO:0005737	GO:0000785	GO:0051607	GO:0035196	GO:0016363	GO:0009506	GO:0007062	GO:0010267	GO:0008278	GO:0005524	GO:0005819	GO:0003682
aj_contig_1415	GO:0010363	GO:0004298	GO:0010043	GO:0005773	GO:0005634	GO:0006511	GO:0009651	GO:0005839	GO:0005886
aj_contig_1416	GO:0008271	GO:0016021	GO:0008272	GO:0055085
aj_contig_1417	GO:0009941	GO:0009765	GO:0005739	GO:0010287	GO:0080167	GO:0009535
aj_contig_1418	GO:0016311	GO:0042542	GO:0005773	GO:0016023	GO:0003993	GO:0030643
aj_contig_1419	GO:0016985	GO:0009845	GO:0016023	GO:0005576	GO:0005975	GO:0043169
aj_contig_1420	GO:0042651	GO:0015979	GO:0009654	GO:0009507
aj_contig_1421	GO:0005618	GO:0046686	GO:0009408	GO:0005524	GO:0032440	GO:0055114	GO:0005886
aj_contig_1422	GO:0005618	GO:0046686	GO:0009408	GO:0005524	GO:0032440	GO:0055114	GO:0005886
aj_contig_1423	GO:0006457	GO:0005618	GO:0046686	GO:0005634	GO:0005829	GO:0009408	GO:0009506	GO:0005524	GO:0032440	GO:0055114	GO:0005886
aj_contig_1424	GO:0005975	GO:0016023	GO:0005524	GO:0004812	GO:0004553
aj_contig_1425	GO:0005730	GO:0009073	GO:0004107	GO:0009423	GO:0009507	GO:0033587
aj_contig_1426	GO:0035101	GO:0010228	GO:0005719	GO:0006281	GO:0006355	GO:0003677	GO:0032440	GO:0006260	GO:0055114
aj_contig_1427	GO:0005783	GO:0016740	GO:0008654
aj_contig_1428	GO:0003825	GO:0005992	GO:0004805
aj_contig_1429	GO:0055075	GO:0051365	GO:0006468	GO:0005737	GO:0009611	GO:0043266	GO:0007165	GO:0009409	GO:0004674	GO:0010555	GO:0009651	GO:0005524	GO:0005515	GO:0005886
aj_contig_1430	GO:0004190	GO:0006508	GO:0003779	GO:0005773	GO:0016023	GO:0006629
aj_contig_1433	GO:0009624	GO:0016021	GO:0005216	GO:0006811	GO:0055085
aj_contig_1434	GO:0007010	GO:0006457	GO:0009909	GO:0010388	GO:0009506	GO:0005829	GO:0000085	GO:0034968	GO:0009220	GO:0006094	GO:0010498	GO:0009640	GO:0051082	GO:0005524	GO:0016020	GO:0001510
aj_contig_1435	GO:0009870	GO:0052544	GO:0010150	GO:0000148	GO:0043090	GO:0016023	GO:0006075	GO:0009863	GO:0006612	GO:0010363	GO:0009556	GO:0007623	GO:0043069	GO:0015696	GO:0005794	GO:0006888	GO:0006944	GO:0006862	GO:0043269	GO:0003843	GO:0009965	GO:0050832	GO:0015802	GO:0009506	GO:0042742
aj_contig_1436	GO:0010090	GO:0000148	GO:0052543	GO:0006075	GO:0016049	GO:0048765	GO:0045132	GO:0007129	GO:0032504	GO:0009556	GO:0009887	GO:0048589	GO:0043247	GO:0005794	GO:0032204	GO:0006944	GO:0003843	GO:0007155	GO:0007062	GO:0042138	GO:0007131	GO:0045010	GO:0010332	GO:0009506	GO:0045595	GO:0010014
aj_contig_1437	GO:0010090	GO:0009793	GO:0050826	GO:0048765	GO:0016567	GO:0010228	GO:0005829	GO:0010182	GO:0071555	GO:0005634	GO:0005515	GO:0005886	GO:0005618	GO:0010162	GO:0009909	GO:0009845	GO:0048449	GO:0007155	GO:0019915	GO:0022402	GO:0010051	GO:0045010	GO:0009933	GO:0009640	GO:0009733
aj_contig_1438	GO:0006468	GO:0048868	GO:0005829	GO:0048610	GO:0004674	GO:0005524	GO:0004715	GO:0004712	GO:0005886
aj_contig_1439	GO:0009723	GO:0005886	GO:0009825	GO:0005576
aj_contig_1440	GO:0005215	GO:0010638	GO:0009855	GO:0006396	GO:0030261	GO:0016246	GO:0009887	GO:0005634	GO:0010413	GO:0006310	GO:0045893	GO:0033044	GO:0006281	GO:0007062	GO:0008278	GO:0045492	GO:0010073	GO:0009630	GO:0006346	GO:0009507	GO:0005524	GO:0010014
aj_contig_1441	GO:0006486	GO:0034976	GO:0005789	GO:0009627	GO:0004579	GO:0047484	GO:0009507	GO:0009651	GO:0016021	GO:0006364	GO:0005886
aj_contig_1442	GO:1901363	GO:0097159	GO:0005515
aj_contig_1443	GO:0009933	GO:0080110	GO:0006400	GO:0048316	GO:0050662	GO:0017076	GO:0048366	GO:0080178	GO:0005783	GO:0003824	GO:0005516
aj_contig_1444	GO:0009941	GO:0019252	GO:0000023	GO:0043085	GO:0007568	GO:0009535	GO:0006098
aj_contig_1445	GO:0005975	GO:0051707	GO:0006952	GO:0016787	GO:0009507
aj_contig_1447	GO:0005975	GO:0016023	GO:0008422	GO:0043169
aj_contig_1448	GO:0003735	GO:0005618	GO:0005730	GO:0006412	GO:0005773	GO:0009507	GO:0005886	GO:0022625
aj_contig_1449	GO:0015979	GO:0009507	GO:0006413	GO:0003743	GO:0005634	GO:0003677	GO:0009522	GO:0003824	GO:0016021	GO:0045893	GO:0006367
aj_contig_1450	GO:0005802	GO:0016126	GO:0016023	GO:0005774	GO:0006084	GO:0009507	GO:0005768	GO:0005794	GO:0016132	GO:0005886
aj_contig_1451	GO:0005802	GO:0016126	GO:0016023	GO:0005774	GO:0006084	GO:0009507	GO:0005768	GO:0005794	GO:0016132	GO:0005886
aj_contig_1452	GO:0009658	GO:0006355	GO:0042644
aj_contig_1453	GO:0046923	GO:0005739	GO:0016021	GO:0006621
aj_contig_1454	GO:0009941	GO:0046872	GO:0010218	GO:0018298	GO:0009765	GO:0009637	GO:0010114	GO:0010287	GO:0009522	GO:0009523	GO:0016168	GO:0009535	GO:0016021	GO:0005886
aj_contig_1455	GO:0009941	GO:0046872	GO:0048046	GO:0010218	GO:0018298	GO:0009765	GO:0009637	GO:0005739	GO:0010114	GO:0010287	GO:0009522	GO:0009523	GO:0016168	GO:0009535	GO:0016021
aj_contig_1456	GO:0009941	GO:0015416	GO:0043190	GO:0006810	GO:0005524	GO:0006200
aj_contig_1457	GO:0009941	GO:0009765	GO:0005739	GO:0010287	GO:0080167	GO:0009535
aj_contig_1458	GO:0016491
aj_contig_1460	GO:0048046	GO:0009612	GO:0016762	GO:0080039	GO:0009741	GO:0009409	GO:0009408	GO:0042545	GO:0010411	GO:0009739	GO:0004553	GO:0016023	GO:0007568	GO:0005886	GO:0009733	GO:0080022	GO:0009505
aj_contig_1461	GO:0005886
aj_contig_1462	GO:0009733	GO:0005634	GO:0005886
aj_contig_1463	GO:0006493	GO:0005634	GO:0016262
aj_contig_1464	GO:0050224	GO:0047701	GO:0005576	GO:0008270	GO:0080082	GO:0042973	GO:0004565	GO:0080083	GO:0016023	GO:0042803	GO:0009505	GO:0047668	GO:0005975	GO:0033907	GO:0022626	GO:0004567	GO:0080079	GO:0080081
aj_contig_1465	GO:0019853	GO:0019307	GO:0016757	GO:0005737	GO:0009298	GO:0009651	GO:0004615
aj_contig_1466	GO:0005739	GO:0004527	GO:0005634	GO:0009507
aj_contig_1467	GO:1901363	GO:0097159	GO:0009536
aj_contig_1468	GO:0005524	GO:0006468	GO:0004674	GO:0004713	GO:0005886
aj_contig_1469	GO:0005730	GO:0046686	GO:0005829	GO:0006413	GO:0003743	GO:0009505	GO:0008026	GO:0005524	GO:0005886
aj_contig_1470	GO:0005730	GO:0046686	GO:0005829	GO:0006413	GO:0003743	GO:0009505	GO:0008026	GO:0005524	GO:0005886
aj_contig_1473	GO:0003682	GO:0003677
aj_contig_1474	GO:0006499	GO:0016558	GO:0006891	GO:0006355	GO:0005634	GO:0003677	GO:0003700	GO:0006635	GO:0003682
aj_contig_1475	GO:0043682	GO:0009941	GO:0009767	GO:0046872	GO:0009570	GO:0004298	GO:0006754	GO:0010043	GO:0005774	GO:0019773	GO:0005634	GO:0006511	GO:0016021	GO:0005886	GO:0022626	GO:0005524	GO:0035434
aj_contig_1476	GO:0043682	GO:0009941	GO:0009767	GO:0046872	GO:0009570	GO:0004298	GO:0006754	GO:0009535	GO:0010043	GO:0005774	GO:0019773	GO:0005634	GO:0006511	GO:0016021	GO:0005886	GO:0022626	GO:0005524	GO:0035434
aj_contig_1477	GO:0000165	GO:0005524	GO:0004707	GO:0006468
aj_contig_1478	GO:0009555	GO:0004190	GO:0009846	GO:0005789	GO:0016023	GO:0016021	GO:0006508
aj_contig_1479	GO:0055046	GO:0016787
aj_contig_1481	GO:0005634	GO:0009555	GO:0006897	GO:0005829	GO:0030244	GO:0009504	GO:0009506	GO:0048193	GO:0005739	GO:0009524	GO:0005886
aj_contig_1482	GO:0009651	GO:0006081	GO:0009269	GO:0009507	GO:0009737	GO:0005773	GO:0016020	GO:0005783	GO:0055114	GO:0004030
aj_contig_1483	GO:0005975	GO:0016023	GO:0004553
aj_contig_1484	GO:0090304	GO:0010468	GO:0044260
aj_contig_1485	GO:0004656	GO:0005506	GO:0031418	GO:0005794	GO:0055114	GO:0005886
aj_contig_1487	GO:0048046	GO:0004565	GO:0016023	GO:0005975	GO:0043169	GO:0030246
aj_contig_1488	GO:0016568	GO:0008270	GO:0006355	GO:0005634	GO:0003677	GO:0035064
aj_contig_1489	GO:0015996	GO:0006572	GO:0046872	GO:0004411	GO:0005829	GO:0009744	GO:0016558	GO:0009750	GO:0006559	GO:0006635
aj_contig_1490	GO:0005488
aj_contig_1491	GO:0000956	GO:0000166	GO:0010050	GO:0000398	GO:0008270	GO:0051567	GO:0035196	GO:0006346	GO:0031048	GO:0009616	GO:0003676	GO:0005634	GO:0010267
aj_contig_1492	GO:0015031	GO:2000541	GO:0017137	GO:0005829
aj_contig_1494	GO:0012505	GO:0005886
aj_contig_1495	GO:0044444	GO:0030529	GO:0043229
aj_contig_1496	GO:0005618	GO:0016020	GO:0022626	GO:0009507
aj_contig_1497	GO:0016567	GO:0004842	GO:0007275	GO:0005739	GO:0008270	GO:0005634	GO:0006511
aj_contig_1498	GO:0016310	GO:0016301
aj_contig_1499	GO:0016021	GO:0055085
aj_contig_1500	GO:0005829	GO:0009793	GO:0006580	GO:0030170	GO:0006520	GO:0004398	GO:0005886
aj_contig_1502	GO:0008270	GO:0016021	GO:0016760	GO:0030244
aj_contig_1505	GO:0016023	GO:0000323	GO:0004197	GO:0006508
aj_contig_1506	GO:0016717	GO:0080167	GO:0005783	GO:0009409	GO:0042389	GO:0031969	GO:0006636	GO:0055114
aj_contig_1507	GO:0005524	GO:0006468	GO:0004672	GO:0010103	GO:0009793
aj_contig_1508	GO:0051788	GO:0009853	GO:0009055	GO:0050897	GO:0008137	GO:0006511	GO:0080129	GO:0005747	GO:0055114
aj_contig_1509	GO:0006468	GO:0010229	GO:0004674	GO:0009648	GO:0005524	GO:0003700	GO:0005886
aj_contig_1512	GO:0016021	GO:0015385	GO:0006814	GO:0055085	GO:0006885
aj_contig_1513	GO:0016021	GO:0015385	GO:0006814	GO:0055085	GO:0006885
aj_contig_1514	GO:0016021	GO:0015385	GO:0006814	GO:0055085	GO:0006885
aj_contig_1515	GO:0010093	GO:0046686	GO:0000302	GO:0035556	GO:0006878	GO:0006816	GO:0006612	GO:0010363	GO:0019684	GO:0015995	GO:0009706	GO:0044212	GO:0007030	GO:0018024	GO:0009805	GO:0007568	GO:0031047	GO:0005634	GO:0010007	GO:0005886	GO:0051568	GO:0009909	GO:0006598	GO:0009963	GO:0005739	GO:0016851	GO:0051567	GO:0009965	GO:0008270	GO:0048046	GO:0042398	GO:0006827	GO:0009611	GO:0006306	GO:0016572	GO:0000785	GO:0010314	GO:0006342	GO:0016531	GO:0009651	GO:0006261
aj_contig_1516	GO:0004012	GO:0015914	GO:0008270	GO:0000287	GO:0006812	GO:0016021	GO:0005524	GO:0015662
aj_contig_1517	GO:0006464	GO:0009536
aj_contig_1518	GO:0000166	GO:0003723
aj_contig_1519	GO:0005794	GO:0016757
aj_contig_1521	GO:0016760	GO:0009834	GO:0008270	GO:0050832	GO:0042742	GO:0016021	GO:0005886	GO:0030244
aj_contig_1523	GO:0003735	GO:0005618	GO:0005730	GO:0006412	GO:0005773	GO:0016020	GO:0022627
aj_contig_1524	GO:0009941	GO:0046686	GO:0015991	GO:0006754	GO:0010255	GO:0033180	GO:0016820	GO:0005773	GO:0005524	GO:0005886
aj_contig_1525	GO:0005525
aj_contig_1526	GO:0009555	GO:0004190	GO:0009846	GO:0005789	GO:0016023	GO:0016021	GO:0006508
aj_contig_1527	GO:0009570	GO:0005829	GO:0005739	GO:0046901	GO:0004326	GO:0005524	GO:0006730
aj_contig_1529	GO:0016192	GO:0046459	GO:0005829	GO:0044265	GO:0007033	GO:0005739	GO:0016558	GO:0009793	GO:0005777	GO:0006635	GO:0006623	GO:0003995	GO:0007030	GO:0003997	GO:0050660
aj_contig_1530	GO:0009086	GO:0016310	GO:0004412	GO:0016597	GO:0004072	GO:0009089	GO:0009088	GO:0050661	GO:0006418	GO:0005524	GO:0004812	GO:0055114	GO:0009570
aj_contig_1531	GO:0005794	GO:0005982	GO:0010417	GO:0080116
aj_contig_1532	GO:0003682	GO:0003677
aj_contig_1533	GO:0016192	GO:0005215	GO:0009705	GO:0007033	GO:0007030	GO:0008270	GO:0006886	GO:0006816	GO:0005634	GO:0009651
aj_contig_1534	GO:0016021	GO:0015172	GO:0006865	GO:0015175	GO:0005886
aj_contig_1535	GO:0004842	GO:0051865	GO:0006007	GO:0008270	GO:0005634	GO:0003677	GO:0009414
aj_contig_1536	GO:0006573	GO:0009570	GO:0008442	GO:0005739	GO:0008679	GO:0050662	GO:0000166	GO:0030267	GO:0004616	GO:0006098
aj_contig_1537	GO:0005739
aj_contig_1538	GO:0046872	GO:0005829	GO:2001295	GO:0004075	GO:0003989	GO:0006633	GO:0005524	GO:0009536
aj_contig_1540	GO:0005634
aj_contig_1541	GO:0005525	GO:0003924	GO:0006184
aj_contig_1543	GO:0005737	GO:0005509
aj_contig_1544	GO:0010319	GO:0046872	GO:0009707	GO:0016126	GO:0020037	GO:0016491	GO:0019745	GO:0043447	GO:0005783	GO:0005515
aj_contig_1546	GO:0009873	GO:0046686	GO:0000303	GO:0055072	GO:0009853	GO:0051539	GO:0006487	GO:0006833	GO:0006972	GO:0015979	GO:0009570	GO:0005829	GO:0005507	GO:0007030	GO:0009743	GO:0006097	GO:0006096	GO:0006094	GO:0080129	GO:0005794	GO:0005886	GO:0005618	GO:0051788	GO:0005739	GO:0006101	GO:0006102	GO:0006511	GO:0048046	GO:0009266	GO:0009733	GO:0010039	GO:0048027	GO:0005774	GO:0009737	GO:0009651	GO:0005524	GO:0052632	GO:0052633
aj_contig_1547	GO:0005802	GO:0000166	GO:0008460	GO:0005829	GO:0019305	GO:0042732	GO:0000139	GO:0005773	GO:0005768	GO:0050662	GO:0048040	GO:0005886
aj_contig_1548	GO:0005802	GO:0000166	GO:0005829	GO:0005774	GO:0042732	GO:0000139	GO:0009225	GO:0005768	GO:0050662	GO:0048040	GO:0005886
aj_contig_1549	GO:0010054	GO:0003779	GO:0005737	GO:0005634
aj_contig_1550	GO:0004221	GO:0005622	GO:0006511
aj_contig_1551	GO:0006334	GO:0006007	GO:0046982	GO:0000786	GO:0005634	GO:0003677	GO:0006605
aj_contig_1553	GO:0046686	GO:0009570	GO:0022900	GO:0019676	GO:0048589	GO:0010181	GO:0051538	GO:0016040	GO:0005506	GO:0015036	GO:0097054	GO:0060359	GO:0050660
aj_contig_1554	GO:0005488	GO:0005634
aj_contig_1555	GO:0003700	GO:0006355	GO:0005634	GO:0003677
aj_contig_1557	GO:0016023	GO:0016788	GO:0005739	GO:0006629
aj_contig_1558	GO:0016023	GO:0005783
aj_contig_1560	GO:0009765	GO:0016021	GO:0009507	GO:0005739	GO:0005509
aj_contig_1561	GO:0009765	GO:0016021	GO:0009507	GO:0005739	GO:0005509
aj_contig_1562	GO:0005634	GO:0004402	GO:0051301	GO:0016573	GO:0005739	GO:0010224	GO:0008270	GO:0006281	GO:0006355	GO:0003676	GO:0048768	GO:0008284	GO:0003700	GO:0010492
aj_contig_1563	GO:0004402	GO:0016573	GO:0005739	GO:0008270	GO:0006355	GO:0005634
aj_contig_1564	GO:0000226	GO:0006486	GO:0003723	GO:0005829	GO:0005739	GO:0009506	GO:0005634	GO:0000911	GO:0005524	GO:0004004
aj_contig_1567	GO:0044464	GO:0009902
aj_contig_1568	GO:0005618	GO:0009306	GO:0016788	GO:0046686	GO:0006950	GO:0005829	GO:0016442	GO:0009507	GO:0009845	GO:0005783	GO:0009686	GO:0003676	GO:0005635	GO:0031047	GO:0005886
aj_contig_1569	GO:0005618	GO:0009306	GO:0016788	GO:0046686	GO:0006950	GO:0005829	GO:0016442	GO:0009507	GO:0009845	GO:0005783	GO:0009686	GO:0003676	GO:0005635	GO:0031047	GO:0005886
aj_contig_1570	GO:0004013	GO:0000166	GO:0005829	GO:0007030	GO:0006816	GO:0019344	GO:0005773	GO:0009651	GO:0006730	GO:0005886
aj_contig_1571	GO:0015996	GO:0016491	GO:0009570	GO:0055114
aj_contig_1572	GO:0000226	GO:0000956	GO:0005737	GO:0051879	GO:0010072	GO:0005634	GO:0000911
aj_contig_1573	GO:0004652	GO:0043631	GO:0003723	GO:0005634	GO:0006351
aj_contig_1574	GO:0005737
aj_contig_1575	GO:0003858	GO:0019344	GO:0006573	GO:0005829	GO:0007020	GO:0005739	GO:0008442	GO:0009448	GO:0050662	GO:0000166	GO:0006979	GO:0019288	GO:0004616	GO:0006098
aj_contig_1576	GO:0005777	GO:0047617	GO:0042372	GO:0009507
aj_contig_1577	GO:0006457	GO:0034976	GO:0005739	GO:0009408	GO:0042542	GO:0009644
aj_contig_1579	GO:0005618	GO:0046686	GO:0005829	GO:0005198	GO:0007018	GO:0051258	GO:0071258	GO:0003924	GO:0005874	GO:0005525	GO:0006184	GO:0005886
aj_contig_1580	GO:0016871	GO:0016020	GO:0019745
aj_contig_1583	GO:0005975	GO:0016023	GO:0005524	GO:0004812	GO:0008422
aj_contig_1584	GO:0016023	GO:0008270	GO:0003677
aj_contig_1585	GO:0008270	GO:0016020
aj_contig_1586	GO:0005618	GO:0033737	GO:0006950	GO:0005777	GO:0019285	GO:0019145	GO:0008802	GO:0055114
aj_contig_1587	GO:0005829	GO:0009793	GO:0008270	GO:0006355	GO:0005634	GO:0003677
aj_contig_1588	GO:0015995	GO:0009570	GO:0004655	GO:0006364	GO:0046872	GO:0006782	GO:0006098
aj_contig_1590	GO:0016049	GO:0009706	GO:0015139	GO:0009624	GO:0005739	GO:0009534	GO:0009750	GO:0009832	GO:0015131	GO:0015729	GO:0030243	GO:0015367	GO:0006814	GO:0015742	GO:0019676	GO:0016126	GO:0009651	GO:0006833	GO:0016021	GO:0071423
aj_contig_1592	GO:0005618	GO:0006810	GO:0005794	GO:0009507	GO:0005774	GO:0005743	GO:0009651	GO:0016021	GO:0005886	GO:0006098
aj_contig_1594	GO:0010027	GO:0010207	GO:0010190	GO:0009507	GO:0019288	GO:0006364
aj_contig_1595	GO:0005618	GO:0006457	GO:0071277	GO:0005730	GO:0006952	GO:0005829	GO:0009908	GO:0005739	GO:0010286	GO:0050821	GO:0048366	GO:0051082	GO:0048046	GO:0009651	GO:0005524	GO:0009414	GO:0005886
aj_contig_1596	GO:0005618	GO:0006457	GO:0071277	GO:0005730	GO:0006952	GO:0005829	GO:0009908	GO:0005739	GO:0010286	GO:0050821	GO:0048366	GO:0051082	GO:0048046	GO:0009651	GO:0005524	GO:0009414	GO:0005886
aj_contig_1597	GO:0004425	GO:0005507	GO:0009570	GO:0006568
aj_contig_1599	GO:0010228	GO:0042800	GO:0048443	GO:0048440	GO:0005488	GO:0051568	GO:0005634
aj_contig_1600	GO:0048527	GO:0043090	GO:0005802	GO:0048367	GO:0005768	GO:0015914	GO:0016021	GO:0015662	GO:0006612	GO:0010363	GO:0043069	GO:0015696	GO:0048194	GO:0005794	GO:0005886	GO:0006888	GO:0006944	GO:0004012	GO:0006862	GO:0043269	GO:0015802	GO:0000287	GO:0005524
aj_contig_1601	GO:0009867	GO:0010051	GO:0005829	GO:0042803	GO:0010072	GO:0005634	GO:0009733
aj_contig_1603	GO:0009908	GO:0046983	GO:0006355	GO:0005634	GO:0003677	GO:0009734
aj_contig_1604	GO:0005524	GO:0006487	GO:0016887	GO:0009630	GO:0009507
aj_contig_1605	GO:0009941	GO:0046686	GO:0019243	GO:0005829	GO:0008270	GO:0005773	GO:0048046	GO:0008237	GO:0005886	GO:0006508	GO:0009570
aj_contig_1607	GO:0006468	GO:0005739	GO:0004674	GO:0005524	GO:0005509	GO:0009536
aj_contig_1608	GO:0010228	GO:0005829	GO:0080167	GO:0009744	GO:0009750	GO:0019477	GO:0047130	GO:0016926	GO:0000166	GO:0004755	GO:0050665	GO:0005739	GO:0055114
aj_contig_1609	GO:0005525	GO:0005634	GO:0007264
aj_contig_1611	GO:0003735	GO:0005618	GO:0005730	GO:0006412	GO:0000166	GO:0009507	GO:0022627	GO:0005886
aj_contig_1612	GO:0003735	GO:0005618	GO:0005730	GO:0006412	GO:0000166	GO:0009507	GO:0022627	GO:0005886
aj_contig_1613	GO:0003735	GO:0005618	GO:0005730	GO:0006412	GO:0000166	GO:0009507	GO:0022627	GO:0005886
aj_contig_1614	GO:0005829	GO:0009791	GO:0000049	GO:0006464	GO:0044763	GO:0009506	GO:0004812
aj_contig_1616	GO:0016567	GO:0005524	GO:0004842	GO:0006511
aj_contig_1617	GO:0005524	GO:0016881	GO:0006511
aj_contig_1618	GO:0009409	GO:0009737	GO:0016023	GO:0009651	GO:0016021	GO:0009414	GO:0005886
aj_contig_1620	GO:0005975	GO:0006468	GO:0005524	GO:0004674
aj_contig_1621	GO:0016023	GO:0016021	GO:0005886
aj_contig_1622	GO:0016023	GO:0016021	GO:0005886
aj_contig_1623	GO:0005618	GO:0005730	GO:0005773	GO:0009507	GO:0005886	GO:0022625
aj_contig_1624	GO:0030126	GO:0016192	GO:0006886	GO:0005198
aj_contig_1625	GO:0005618	GO:0005730	GO:0009506	GO:0005829	GO:0003924	GO:0009793	GO:0016607	GO:0030529	GO:0003746	GO:0006414	GO:0045694	GO:0005525	GO:0006184	GO:0005886
aj_contig_1628	GO:0005739	GO:0031347	GO:0042802	GO:0009506	GO:0009507	GO:0016559	GO:0005779	GO:0009627
aj_contig_1629	GO:0005618	GO:0016671	GO:0046686	GO:0009570	GO:0010188	GO:0022900	GO:0006662	GO:0015035	GO:0045454	GO:0042542	GO:0005773	GO:0009055	GO:0050832	GO:0005739	GO:0005886
aj_contig_1630	GO:0005618	GO:0005730	GO:0005773	GO:0009507	GO:0005886	GO:0022625
aj_contig_1631	GO:0042325	GO:0008601	GO:0000159	GO:0005634	GO:0007165
aj_contig_1632	GO:0042325	GO:0008601	GO:0000159	GO:0005634	GO:0007165
aj_contig_1633	GO:0003824	GO:0008152
aj_contig_1635	GO:0005634
aj_contig_1636	GO:0016021
aj_contig_1637	GO:0003677
aj_contig_1638	GO:0003677
aj_contig_1639	GO:0008270	GO:0006355	GO:0005634	GO:0003677
aj_contig_1640	GO:0008270	GO:0006355	GO:0005634	GO:0003677
aj_contig_1641	GO:0005618	GO:0006950	GO:0031456	GO:0005777	GO:0008802	GO:0055114
aj_contig_1642	GO:0016746	GO:0016021	GO:0006506	GO:0005789
aj_contig_1644	GO:0035091	GO:0005886	GO:0005524	GO:0045860	GO:0004676
aj_contig_1647	GO:0005618	GO:0005739	GO:0005783	GO:0009506	GO:0016757
aj_contig_1648	GO:0005618	GO:0005739	GO:0005783	GO:0009506	GO:0016757
aj_contig_1649	GO:0016757
aj_contig_1650	GO:0009661	GO:0005739	GO:0016120	GO:0009536
aj_contig_1651	GO:0009661	GO:0005739	GO:0016120	GO:0009536
aj_contig_1653	GO:0003735	GO:0005618	GO:0005730	GO:0006412	GO:0005773	GO:0016020	GO:0022627
aj_contig_1655	GO:0006996	GO:0000228
aj_contig_1656	GO:0005737	GO:0032266	GO:0000045	GO:0008270	GO:0005634	GO:0080025	GO:0031090
aj_contig_1657	GO:0016021	GO:0015299	GO:0006812	GO:0055085
aj_contig_1658	GO:0016023
aj_contig_1660	GO:0009765	GO:0009535	GO:0005198
aj_contig_1661	GO:0045036	GO:0005525	GO:0009507
aj_contig_1662	GO:0005576	GO:0016023	GO:0005794	GO:0048193	GO:0005783	GO:0030244
aj_contig_1663	GO:0005576	GO:0016023	GO:0005794	GO:0048193	GO:0005783	GO:0030244
aj_contig_1664	GO:0010048	GO:0005634	GO:0010077	GO:0009911	GO:0006355	GO:0046983	GO:0003677	GO:0048510	GO:0003700
aj_contig_1665	GO:0006855	GO:0042335	GO:0006200	GO:0042626	GO:0005524	GO:0016021	GO:0005886
aj_contig_1666	GO:0005524	GO:0006950
aj_contig_1667	GO:0005634	GO:0046983	GO:0003677
aj_contig_1668	GO:0005737	GO:0016787
aj_contig_1669	GO:0046983
aj_contig_1671	GO:0000166	GO:0003676
aj_contig_1673	GO:0010279	GO:0009734	GO:0009416	GO:0009826	GO:0009507
aj_contig_1674	GO:0005509
aj_contig_1675	GO:0005509
aj_contig_1680	GO:0008270
aj_contig_1681	GO:0019252	GO:0000023	GO:0010103	GO:0009507	GO:0019288	GO:0045893
aj_contig_1682	GO:0000166	GO:0008380	GO:0048573	GO:0008270	GO:0006397	GO:0005634	GO:0003677	GO:0003723
aj_contig_1683	GO:0000166	GO:0008380	GO:0048573	GO:0008270	GO:0006397	GO:0005634	GO:0003677	GO:0003723
aj_contig_1684	GO:0044237	GO:0016301
aj_contig_1685	GO:0006468	GO:0007017	GO:0009913	GO:0055028	GO:0004674	GO:0005524
aj_contig_1686	GO:0046474	GO:0004305	GO:0016310
aj_contig_1687	GO:0046474	GO:0004305	GO:0016310
aj_contig_1688	GO:0045492	GO:0016567	GO:0005829	GO:0034450	GO:0010413	GO:0006511	GO:0000151
aj_contig_1689	GO:0005975	GO:0004610	GO:0006048	GO:0009570	GO:0005829
aj_contig_1693	GO:0016126	GO:0005773	GO:0006810	GO:0016023	GO:0005794	GO:0016021	GO:0005783	GO:0046520
aj_contig_1694	GO:0005543	GO:0004069	GO:0009693	GO:0010285	GO:0009570	GO:0005829	GO:0031048	GO:0008060	GO:0035196	GO:0010267	GO:0005794	GO:0009862	GO:0005739	GO:0051567	GO:0009965	GO:0008270	GO:0048439	GO:0009855	GO:0007267	GO:0009616	GO:0010050	GO:0010051	GO:0030170	GO:0009089	GO:0010073	GO:0006346	GO:0080130	GO:0005507	GO:0032312	GO:0010014
aj_contig_1695	GO:0016567	GO:0005739	GO:0004842	GO:0008270	GO:0005886
aj_contig_1696	GO:0016567	GO:0005739	GO:0004842	GO:0008270	GO:0005886
aj_contig_1697	GO:0046686	GO:0010155	GO:0031408	GO:0016021	GO:0019288	GO:0010304	GO:0015995	GO:0009570	GO:0005829	GO:0009749	GO:0009744	GO:0006636	GO:0006096	GO:0019344	GO:0009644	GO:0009535	GO:0006098	GO:0009941	GO:0004365	GO:0009902	GO:0051287	GO:0048046	GO:0010319	GO:0019253	GO:0010218	GO:0009773	GO:0009637	GO:0006364	GO:0009409	GO:0010114	GO:0047100	GO:0009522	GO:0042742	GO:0019216	GO:0010207	GO:0050661	GO:0042744
aj_contig_1698	GO:0009941	GO:0010319	GO:0046686	GO:0004365	GO:0019253	GO:0006096	GO:0009535	GO:0009744	GO:0048046	GO:0009409	GO:0051287	GO:0047100	GO:0050661	GO:0009522	GO:0016021	GO:0009416	GO:0055114	GO:0009570
aj_contig_1699	GO:0017111	GO:0005524	GO:0005634
aj_contig_1700	GO:0042732	GO:0010150	GO:0005739	GO:0009630	GO:0009507
aj_contig_1701	GO:0046872	GO:0006470	GO:0005739	GO:0004722	GO:0016023	GO:0042742	GO:0016021	GO:0005886
aj_contig_1702	GO:0005618	GO:0005488	GO:0004601	GO:0008152	GO:0016023	GO:0006979
aj_contig_1703	GO:0009908	GO:0003723	GO:0048579	GO:0048577	GO:0005634	GO:0003677	GO:0005515
aj_contig_1704	GO:0009908	GO:0003723	GO:0048579	GO:0048577	GO:0005634	GO:0003677	GO:0005515
aj_contig_1705	GO:0007010	GO:0016192	GO:0005829	GO:0006886	GO:0006094	GO:0010498	GO:0005634	GO:0009507	GO:0042742	GO:0030117
aj_contig_1707	GO:0008270	GO:0005622	GO:0003676
aj_contig_1708	GO:0006468	GO:0005773	GO:0004674	GO:0010359	GO:0009738	GO:0009651	GO:0005524	GO:0010119	GO:0005509	GO:0005886
aj_contig_1709	GO:0000421	GO:0006301	GO:0006661	GO:0008017	GO:0005874	GO:0015031	GO:0033110	GO:0009507	GO:0006914
aj_contig_1710	GO:0044464	GO:0042221
aj_contig_1711	GO:0051510	GO:0004176	GO:0006468	GO:0008270	GO:0004674	GO:0009507	GO:0030048	GO:0005524	GO:0004715	GO:0006508
aj_contig_1712	GO:0016310	GO:0009927	GO:0007165	GO:0004740	GO:0000155	GO:0005524
aj_contig_1713	GO:0016310	GO:0009927	GO:0007165	GO:0004740	GO:0000155	GO:0005524
aj_contig_1714	GO:0046686	GO:0035999	GO:0005829	GO:0005507	GO:0009507	GO:0048046	GO:0005524	GO:0009396	GO:0004329	GO:0005886
aj_contig_1715	GO:0006633	GO:0009507	GO:0004315
aj_contig_1716	GO:0006633	GO:0009507	GO:0004315
aj_contig_1717	GO:0007010	GO:0005215	GO:0046686	GO:0005829	GO:0006406	GO:0006096	GO:0006094	GO:0010498	GO:0042742	GO:0006606	GO:0009651	GO:0006200	GO:0005524	GO:0016887
aj_contig_1718	GO:0016023
aj_contig_1720	GO:0003735	GO:0005618	GO:0005730	GO:0006412	GO:0015935	GO:0009507	GO:0019843	GO:0022626	GO:0005886
aj_contig_1721	GO:0003735	GO:0005618	GO:0005730	GO:0006412	GO:0015935	GO:0009507	GO:0019843	GO:0022626	GO:0005886
aj_contig_1722	GO:0003735	GO:0005618	GO:0005730	GO:0006412	GO:0015935	GO:0009507	GO:0019843	GO:0022626	GO:0005886
aj_contig_1723	GO:0000166	GO:0003676
aj_contig_1724	GO:0004003	GO:0005524	GO:0008568	GO:0005737	GO:0003677
aj_contig_1725	GO:0000166	GO:0016746	GO:0005739	GO:0005834	GO:0080008	GO:0010224	GO:0006281	GO:0005634
aj_contig_1726	GO:0009715	GO:0009611	GO:0009705	GO:0016210	GO:0009753	GO:0010224	GO:0009926	GO:0006979	GO:0005634	GO:0009629	GO:0005783	GO:0031540
aj_contig_1727	GO:0016070	GO:0005634
aj_contig_1729	GO:0044262	GO:0009941	GO:0010319	GO:0000166	GO:0009570	GO:0005739	GO:0030060	GO:0009409	GO:0048046	GO:0006108	GO:0006099	GO:0005886
aj_contig_1730	GO:0044262	GO:0009941	GO:0010319	GO:0000166	GO:0009570	GO:0005739	GO:0030060	GO:0009409	GO:0048046	GO:0006108	GO:0006099	GO:0005886
aj_contig_1731	GO:0000932	GO:0003723	GO:0051028	GO:0006397	GO:0006417	GO:0005524	GO:0019048	GO:0008026
aj_contig_1732	GO:0005618	GO:0005737	GO:0016157	GO:0005488	GO:0005985	GO:0080165	GO:0009058	GO:0016020
aj_contig_1733	GO:0005618	GO:0007010	GO:0005829	GO:0005739	GO:0005794	GO:0006435	GO:0006094	GO:0010498	GO:0009507	GO:0004829	GO:0005524	GO:0005886
aj_contig_1734	GO:0005741	GO:0000266	GO:0005634
aj_contig_1736	GO:0008270	GO:0005737	GO:0003677
aj_contig_1737	GO:0003727	GO:0008380	GO:0005634	GO:0046719
aj_contig_1738	GO:0005634
aj_contig_1739	GO:0046872	GO:0045549	GO:0005773	GO:0055114	GO:0016124	GO:0016121	GO:0009414	GO:0005886
aj_contig_1741	GO:0005739
aj_contig_1743	GO:0006468	GO:0004674	GO:0005524	GO:0005886
aj_contig_1744	GO:0006633	GO:0016747	GO:0009409	GO:0016020	GO:0009416
aj_contig_1745	GO:0046686	GO:0005739	GO:0006979	GO:0004602	GO:0009507	GO:0009651	GO:0055114	GO:0005886
aj_contig_1747	GO:0016705	GO:0016131	GO:0022900	GO:0005506	GO:0020037	GO:0009826	GO:0009055	GO:0016023	GO:0004497	GO:0009416	GO:0005783
aj_contig_1748	GO:0004177	GO:0008236	GO:0006508	GO:0009507
aj_contig_1751	GO:0009867	GO:0009615	GO:0000166	GO:0010025	GO:0009862	GO:0010363	GO:0006355	GO:0010310	GO:0003723	GO:0009617	GO:0035304	GO:0005634	GO:0031348	GO:0000165	GO:0006612	GO:0003968	GO:0031047	GO:0060148
aj_contig_1752	GO:0051287	GO:0000210	GO:0047631
aj_contig_1753	GO:0006457	GO:0009941	GO:0046686	GO:0009570	GO:0005829	GO:0005507	GO:0019344	GO:0005739	GO:0048481	GO:0009658	GO:0006096	GO:0009409	GO:0006094	GO:1901671	GO:0005524	GO:0048046	GO:0009651	GO:0019288	GO:0009535	GO:0005516
aj_contig_1754	GO:0006468	GO:0005524	GO:0005634	GO:0004674
aj_contig_1755	GO:0005524	GO:0032440	GO:0055114	GO:0006950
aj_contig_1756	GO:0009097	GO:0052654	GO:0052655	GO:0009098	GO:0009099	GO:0052656
aj_contig_1757	GO:0010051	GO:0010154	GO:0042285	GO:0010417	GO:0048367	GO:0016021	GO:0015018	GO:0000139
aj_contig_1758	GO:0010051	GO:0010154	GO:0042285	GO:0010417	GO:0048367	GO:0016021	GO:0015018	GO:0000139
aj_contig_1759	GO:0004518	GO:0090305	GO:0050832	GO:0005634
aj_contig_1761	GO:0005739
aj_contig_1762	GO:0008270	GO:0003676	GO:0005886
aj_contig_1763	GO:0003676
aj_contig_1764	GO:0016023	GO:0016020	GO:0005576
aj_contig_1765	GO:1901363	GO:0097159	GO:0043167
aj_contig_1766	GO:0016023	GO:0030570
aj_contig_1767	GO:0009507
aj_contig_1768	GO:0070838	GO:0009941	GO:0019684	GO:0009570	GO:0009535	GO:0009744	GO:0009750	GO:0009409	GO:0042742	GO:0009651	GO:0006833	GO:0009416	GO:0030003	GO:0010319
aj_contig_1769	GO:0007267	GO:0035019	GO:0009616	GO:0010050	GO:0010051	GO:0010014	GO:0009887	GO:0005737	GO:0010073	GO:0010586	GO:0009855	GO:0006413	GO:0006346	GO:0035196	GO:0003743	GO:0048366	GO:0010267	GO:0009944	GO:0048439	GO:0035198
aj_contig_1770	GO:0009536
aj_contig_1771	GO:0009536
aj_contig_1772	GO:0009536
aj_contig_1773	GO:0009574	GO:0008017	GO:0005819	GO:0001578	GO:0007020	GO:0031116	GO:0005634	GO:0000910	GO:0010005	GO:0051322	GO:0009524
aj_contig_1774	GO:0016491	GO:0046686	GO:0005488	GO:0005829
aj_contig_1776	GO:0005739	GO:0004672	GO:0016310
aj_contig_1777	GO:0003735	GO:0006412	GO:0022625	GO:0005886
aj_contig_1778	GO:0003735	GO:0006412	GO:0022625	GO:0005886
aj_contig_1779	GO:0009624	GO:0005886	GO:0005215	GO:0006810
aj_contig_1780	GO:0009944	GO:0009860	GO:0010075	GO:0009855	GO:0005576	GO:0010014	GO:0006508	GO:0008233	GO:0005886
aj_contig_1781	GO:0005634	GO:0009409	GO:0008270	GO:0004181	GO:0000398	GO:0006508
aj_contig_1782	GO:0016020	GO:0016491	GO:0008610	GO:0044283
aj_contig_1783	GO:0006084	GO:0016126	GO:0009086	GO:0007030	GO:0006816	GO:0005506	GO:0019344	GO:0080064	GO:0006633	GO:0009651	GO:0016021	GO:0046520	GO:0000394	GO:0055114	GO:0016132
aj_contig_1785	GO:0003723	GO:0004004	GO:0000184	GO:0006364	GO:0005634	GO:0005524	GO:0006200
aj_contig_1786	GO:0003735	GO:0005730	GO:0006412	GO:0009506	GO:0009507	GO:0005886	GO:0005783	GO:0022625
aj_contig_1787	GO:0003735	GO:0005730	GO:0006412	GO:0009506	GO:0009507	GO:0005886	GO:0005783	GO:0022625
aj_contig_1788	GO:0000234	GO:0009555	GO:0009860	GO:0048528	GO:0010183	GO:0032259	GO:0006656	GO:0042425
aj_contig_1789	GO:0005618	GO:0005730	GO:0046686	GO:0005829	GO:0006096	GO:0004332	GO:0005507	GO:0009507	GO:0048046	GO:0009651	GO:0005740	GO:0080167	GO:0005886
aj_contig_1790	GO:0005737	GO:0006450	GO:0002161	GO:0008270	GO:0004822	GO:0003676	GO:0005524	GO:0006428
aj_contig_1791	GO:0005524	GO:0003878	GO:0006629	GO:0005829	GO:0004775
aj_contig_1792	GO:0005524	GO:0003878	GO:0006629	GO:0005829	GO:0004775
aj_contig_1793	GO:0016760	GO:0009833	GO:0008270	GO:0005794	GO:0016021	GO:0005886	GO:0030244
aj_contig_1794	GO:0016567	GO:0005886	GO:0009086	GO:0004842	GO:0048527	GO:0048443	GO:0010152	GO:0048573	GO:0000822	GO:0019005	GO:0005774	GO:0010103	GO:0005634	GO:0010011	GO:0002237	GO:0000394	GO:0009734	GO:0080022	GO:0071249
aj_contig_1795	GO:0048527	GO:0043090	GO:0005802	GO:0048367	GO:0005768	GO:0015914	GO:0016021	GO:0015662	GO:0006612	GO:0010363	GO:0043069	GO:0015696	GO:0048194	GO:0005794	GO:0005886	GO:0006888	GO:0006944	GO:0004012	GO:0006862	GO:0043269	GO:0015802	GO:0000287	GO:0005524
aj_contig_1796	GO:0016023	GO:0030170	GO:0008152	GO:0016846
aj_contig_1797	GO:0019252	GO:0000023	GO:0000256	GO:0043085	GO:0071522	GO:0006355	GO:0016023	GO:0003700
aj_contig_1798	GO:0044260	GO:0009628	GO:0009555	GO:0004672	GO:0009755	GO:0046907	GO:0044424	GO:0009846	GO:0044248	GO:0044238	GO:0033036	GO:1901575	GO:0044765	GO:1901700	GO:0071702
aj_contig_1799	GO:0016023	GO:0016020
aj_contig_1803	GO:0015035
aj_contig_1804	GO:0005739
aj_contig_1805	GO:0016023
aj_contig_1806	GO:0008270	GO:0005886
aj_contig_1807	GO:0010090	GO:0006486	GO:0003002	GO:0009630	GO:0016567	GO:0048449	GO:0005829	GO:0009880	GO:0010100	GO:0005634	GO:0008284	GO:0003684	GO:0045892	GO:0005515	GO:0010162	GO:0048825	GO:0080008	GO:0006281	GO:0007155	GO:0007062	GO:0010072	GO:0009585	GO:0045010	GO:0010564	GO:0000911	GO:0045595	GO:0048366
aj_contig_1808	GO:0003735	GO:0005730	GO:0006412	GO:0005774	GO:0009506	GO:0009507	GO:0005794	GO:0005886	GO:0022627	GO:0001510
aj_contig_1809	GO:0016023	GO:0019953	GO:0005576
aj_contig_1810	GO:0046983	GO:0005634
aj_contig_1811	GO:0010091	GO:0009788	GO:0010228	GO:0003700	GO:0009751	GO:0001708	GO:0009753	GO:1900033	GO:0022603	GO:0005634	GO:0003677	GO:0008420	GO:0009651	GO:0000394	GO:0045892	GO:0048765	GO:0008022	GO:0006366
aj_contig_1812	GO:0008299	GO:0004421
aj_contig_1813	GO:0004177	GO:0006508	GO:0005829	GO:0009507
aj_contig_1815	GO:0005618	GO:0044262	GO:0046686	GO:0009570	GO:0010043	GO:0005739	GO:0006096	GO:0005507	GO:0005773	GO:0048046	GO:0009651	GO:0006094	GO:0005886	GO:0004807	GO:0006098
aj_contig_1816	GO:0008270	GO:0003682	GO:0009536	GO:0005634	GO:0003677
aj_contig_1817	GO:0004737	GO:0000287	GO:0006950	GO:0008152	GO:0030976
aj_contig_1818	GO:0045491	GO:0044723	GO:0003677	GO:0008270	GO:0034645	GO:0004386	GO:0005524
aj_contig_1819	GO:0006351
aj_contig_1820	GO:0008270	GO:0004089	GO:0009570	GO:0015976
aj_contig_1822	GO:0016021	GO:0022891	GO:0055085
aj_contig_1823	GO:0043565	GO:0003700
aj_contig_1825	GO:0016023	GO:0016020
aj_contig_1826	GO:0051511	GO:0071280	GO:0071281	GO:0005546	GO:0005547	GO:0071325	GO:0035865	GO:0051592	GO:0031115	GO:0031117	GO:0005881	GO:0043325	GO:0005516	GO:0009414	GO:0006499	GO:0005773	GO:0071472	GO:0071286	GO:0080025	GO:0075733	GO:0046658	GO:0071219	GO:0072709	GO:0008017	GO:0009409	GO:0005507	GO:0009506	GO:0009507	GO:0042742	GO:0010350	GO:0005509	GO:0043622
aj_contig_1827	GO:0051511	GO:0071280	GO:0071281	GO:0005546	GO:0005547	GO:0071325	GO:0035865	GO:0051592	GO:0031115	GO:0031117	GO:0005881	GO:0043325	GO:0005516	GO:0009414	GO:0006499	GO:0005773	GO:0071472	GO:0071286	GO:0080025	GO:0075733	GO:0046658	GO:0071219	GO:0072709	GO:0008017	GO:0009409	GO:0005507	GO:0009506	GO:0009507	GO:0042742	GO:0010350	GO:0005509	GO:0043622
aj_contig_1828	GO:0006888	GO:0005739	GO:0030433	GO:0016020	GO:0042538	GO:0005783
aj_contig_1829	GO:0031307	GO:0005886
aj_contig_1831	GO:0003723	GO:0005634
aj_contig_1832	GO:0003723
aj_contig_1833	GO:0044428
aj_contig_1835	GO:0009941	GO:0046872	GO:0046686	GO:0009570	GO:0019253	GO:0004802	GO:0009651	GO:0009535
aj_contig_1836	GO:0046872
aj_contig_1837	GO:0010087	GO:0010252	GO:0005634	GO:0009611	GO:0009637	GO:0010182	GO:0016787	GO:0007584	GO:0048364	GO:0009737	GO:0046854	GO:0009536
aj_contig_1840	GO:0042023	GO:0048766	GO:0005730	GO:0005515	GO:0003677
aj_contig_1843	GO:0005618	GO:0016760	GO:0009834	GO:0008270	GO:0010116	GO:0050832	GO:0042742	GO:0016021	GO:0005886	GO:0006970	GO:0009414	GO:0030244
aj_contig_1844	GO:0016760	GO:0009833	GO:0008270	GO:0005794	GO:0016021	GO:0005886	GO:0030244
aj_contig_1846	GO:0009873	GO:0046686	GO:0000303	GO:0055072	GO:0009853	GO:0051539	GO:0006487	GO:0006833	GO:0006972	GO:0015979	GO:0009570	GO:0005829	GO:0005507	GO:0007030	GO:0009743	GO:0006097	GO:0006096	GO:0006094	GO:0080129	GO:0005794	GO:0005886	GO:0005618	GO:0051788	GO:0005739	GO:0006101	GO:0006102	GO:0006511	GO:0048046	GO:0009266	GO:0009733	GO:0010039	GO:0048027	GO:0005774	GO:0009737	GO:0009651	GO:0005524	GO:0052632	GO:0052633
aj_contig_1847	GO:0051258	GO:0043130	GO:0005773
aj_contig_1848	GO:0051258	GO:0043130	GO:0005773
aj_contig_1849	GO:0005488
aj_contig_1851	GO:0019674	GO:0008936	GO:0008908
aj_contig_1852	GO:0008270	GO:0005634
aj_contig_1853	GO:0005618	GO:0005730	GO:0009506	GO:0005829	GO:0003924	GO:0009793	GO:0016607	GO:0030529	GO:0003746	GO:0006414	GO:0045694	GO:0005525	GO:0006184	GO:0005886
aj_contig_1854	GO:0000166	GO:0003676
aj_contig_1855	GO:0000166	GO:0006952	GO:0003676	GO:0010150	GO:0009693	GO:0008219	GO:0005634
aj_contig_1856	GO:0008017	GO:0004165	GO:0018812	GO:0008692	GO:0003729	GO:0005777	GO:0016491	GO:0004300	GO:0006635
aj_contig_1857	GO:0009570	GO:0003935	GO:0008686	GO:0009231	GO:0048767	GO:0016020
aj_contig_1858	GO:0006468	GO:0004674	GO:0005524	GO:0005886	GO:0004713	GO:0009536
aj_contig_1860	GO:0016020
aj_contig_1861	GO:0000166	GO:0046686	GO:0005829	GO:0001666	GO:0008270	GO:0009651	GO:0004024	GO:0055114	GO:0005886
aj_contig_1862	GO:0000166	GO:0046686	GO:0005829	GO:0001666	GO:0008270	GO:0009651	GO:0004022	GO:0055114	GO:0005886
aj_contig_1863	GO:0008270	GO:0005737	GO:0003677
aj_contig_1864	GO:0000226	GO:0004518	GO:0009793	GO:0050826	GO:0016567	GO:0010228	GO:0010182	GO:0035196	GO:0010267	GO:0006312	GO:0009640	GO:0030870	GO:0010162	GO:0005737	GO:0009909	GO:0009845	GO:0016233	GO:0010048	GO:0090305	GO:0006606	GO:0019915	GO:0007267	GO:0006302	GO:0009616	GO:0007346	GO:0009560	GO:0008270	GO:0009933	GO:0000911	GO:0005524
aj_contig_1865	GO:0005794	GO:0008168	GO:0032259
aj_contig_1866	GO:0005794	GO:0008168	GO:0032259
aj_contig_1867	GO:0005622
aj_contig_1868	GO:0008270	GO:0005622
aj_contig_1869	GO:0016747	GO:0010287	GO:0008152
aj_contig_1872	GO:0009941	GO:0046872	GO:0046686	GO:0009570	GO:0019253	GO:0004802	GO:0009651	GO:0009535
aj_contig_1873	GO:0009941	GO:0046872	GO:0046686	GO:0009570	GO:0019253	GO:0004802	GO:0009651	GO:0009535
aj_contig_1874	GO:0009941	GO:0005730	GO:0009570	GO:0005829	GO:0022900	GO:0005739	GO:0004148	GO:0045454	GO:0015036	GO:0006086	GO:0009055	GO:0050660	GO:0042744
aj_contig_1875	GO:0003735	GO:0009955	GO:0005730	GO:0009965	GO:0006412	GO:0005773	GO:0009507	GO:0005886	GO:0008097	GO:0022625	GO:0010015	GO:0008283
aj_contig_1876	GO:0016301
aj_contig_1878	GO:0005774	GO:0005768	GO:0005802	GO:0009506	GO:0016023	GO:0005794	GO:0016021	GO:0005886
aj_contig_1881	GO:0005739
aj_contig_1882	GO:0044444	GO:0043231
aj_contig_1883	GO:0016070	GO:0005739
aj_contig_1885	GO:0016779	GO:0005737	GO:0071076	GO:0005634
aj_contig_1886	GO:0009612	GO:0005829	GO:0010099	GO:0019722	GO:0009846	GO:0006084	GO:0005515	GO:0005634	GO:0005513	GO:0005773	GO:0032440	GO:0005509	GO:0055114	GO:0005886
aj_contig_1887	GO:0006468	GO:0009536	GO:0005524	GO:0004674
aj_contig_1889	GO:1901363	GO:0097159
aj_contig_1890	GO:0000182	GO:0044763	GO:0008270	GO:0006352	GO:0006355	GO:0017025	GO:0009527
aj_contig_1891	GO:0010388	GO:0009909	GO:0005739	GO:0034968	GO:0009220	GO:0000085	GO:0009640
aj_contig_1892	GO:0030955	GO:0046686	GO:0016310	GO:0005829	GO:0006096	GO:0004743	GO:0000287	GO:0005886
aj_contig_1893	GO:0009705	GO:0009624	GO:0005351	GO:0055085	GO:0016021	GO:0005886	GO:0008643
aj_contig_1895	GO:0004014	GO:0008295	GO:0009790	GO:0009507	GO:0006557	GO:0006597
aj_contig_1896	GO:0016023	GO:0005524	GO:0051082
aj_contig_1898	GO:0016757
aj_contig_1899	GO:0010090	GO:0080119	GO:0006897	GO:0007062	GO:0003002	GO:0005802	GO:0005768	GO:0048765	GO:0030244	GO:0048449	GO:0050790	GO:0032012	GO:0048209	GO:0042803	GO:0032509	GO:0071555	GO:0006094	GO:0009826	GO:0010431	GO:0010087	GO:0009942	GO:0033044	GO:0010228	GO:0010498	GO:0000911	GO:0001736	GO:0010311	GO:0010072	GO:0045010	GO:0010292	GO:0005086	GO:0007155	GO:0045595	GO:0005886	GO:0010540
aj_contig_1900	GO:0005747	GO:0006499	GO:0051788	GO:0051287	GO:0009853	GO:0006120	GO:0051539	GO:0008137	GO:0006511	GO:0080129	GO:0010181	GO:0016049	GO:0000902	GO:0048193
aj_contig_1901	GO:0016023
aj_contig_1903	GO:0005739
aj_contig_1904	GO:0010087	GO:0010305	GO:0050896	GO:0005730	GO:0009908	GO:0050789	GO:0048528	GO:0044763	GO:0010588	GO:0048366	GO:0009933	GO:0043170
aj_contig_1905	GO:0016126	GO:0005506	GO:0000254	GO:0006633	GO:0016021	GO:0055114
aj_contig_1906	GO:0032502	GO:0009507
aj_contig_1907	GO:0005618	GO:0006457	GO:0071277	GO:0005730	GO:0006952	GO:0005829	GO:0009908	GO:0005739	GO:0010286	GO:0050821	GO:0048366	GO:0051082	GO:0048046	GO:0009651	GO:0005524	GO:0009414	GO:0005886
aj_contig_1908	GO:0046983	GO:0010150	GO:0006355	GO:0005634	GO:0003677	GO:0009734
aj_contig_1909	GO:0046983	GO:0010150	GO:0006355	GO:0005634	GO:0003677	GO:0009734
aj_contig_1910	GO:0003735	GO:0005618	GO:0005730	GO:0006412	GO:0015935	GO:0009507	GO:0019843	GO:0022626	GO:0005886
aj_contig_1911	GO:0003735	GO:0005618	GO:0005730	GO:0006412	GO:0015935	GO:0009507	GO:0019843	GO:0022626	GO:0005886
aj_contig_1912	GO:0044260	GO:0044238
aj_contig_1913	GO:0016023	GO:0005773
aj_contig_1914	GO:0004672	GO:0000166	GO:0016310
aj_contig_1915	GO:0016023	GO:0031225	GO:0004190	GO:0006508	GO:0005576
aj_contig_1916	GO:0016020	GO:0031072
aj_contig_1917	GO:0006457	GO:0005783	GO:0051082	GO:0005509
aj_contig_1919	GO:0016310	GO:0016773	GO:0004849	GO:0006222	GO:0009737	GO:0005524
aj_contig_1921	GO:0016307	GO:0005524	GO:0046854	GO:0044267
aj_contig_1922	GO:0005829
aj_contig_1923	GO:0006633	GO:0009507	GO:0004315
aj_contig_1924	GO:0006633	GO:0009507	GO:0004315
aj_contig_1926	GO:0005524	GO:0005634	GO:0006355	GO:0016818	GO:0009536
aj_contig_1927	GO:0010036	GO:0005452	GO:0043674	GO:0016328	GO:0035445	GO:0005768	GO:0005773	GO:0016021	GO:0080139
aj_contig_1928	GO:0008270
aj_contig_1930	GO:0005739	GO:0000166	GO:0003676	GO:0009536
aj_contig_1931	GO:0009097	GO:0052654	GO:0052655	GO:0052656	GO:0009099	GO:0009098	GO:0009507
aj_contig_1932	GO:0005829	GO:0009793	GO:0006580	GO:0030170	GO:0006520	GO:0004398	GO:0005886
aj_contig_1933	GO:0004722	GO:0046872	GO:0008152
aj_contig_1934	GO:0004722	GO:0046872	GO:0008152
aj_contig_1935	GO:0044464
aj_contig_1936	GO:0008270	GO:0000166	GO:0003676
aj_contig_1938	GO:0006457	GO:0046872	GO:0009408	GO:0031072	GO:0051082	GO:0003677	GO:0005524	GO:0003682
aj_contig_1940	GO:0009941	GO:0010319	GO:0046686	GO:0009570	GO:0005829	GO:0033854	GO:0033853	GO:0004069	GO:0009693	GO:0009409	GO:0030170	GO:0080130	GO:0006520	GO:0048046
aj_contig_1941	GO:0006468	GO:0005737	GO:0004674	GO:0005634	GO:0005524	GO:0004713
aj_contig_1942	GO:0005975	GO:0043169	GO:0008422	GO:0009809	GO:0016023
aj_contig_1944	GO:0046480	GO:0046481	GO:0043661	GO:0009707	GO:0009877	GO:0005739	GO:0019375
aj_contig_1945	GO:0005739	GO:0003677
aj_contig_1946	GO:0009941	GO:0032504	GO:0019563	GO:0009570	GO:0019253	GO:0006096	GO:0005739	GO:0009579	GO:0046166	GO:0006642	GO:0009658	GO:0048046	GO:0004807	GO:0080022
aj_contig_1947	GO:0007264	GO:0016787	GO:0015031	GO:0016023	GO:0005525	GO:0005886
aj_contig_1948	GO:0007264	GO:0016787	GO:0015031	GO:0016023	GO:0005525	GO:0005886
aj_contig_1949	GO:0009707	GO:0019252	GO:0005739	GO:0000023	GO:0050826	GO:0019761	GO:0016023	GO:0043169	GO:0080079
aj_contig_1952	GO:0009536
aj_contig_1953	GO:0005618	GO:0005730	GO:0004165	GO:0009514	GO:0005829	GO:0018812	GO:0007031	GO:0008692	GO:0003857	GO:0043161	GO:0051788	GO:0000166	GO:0009407	GO:0009506	GO:0016508	GO:0004300	GO:0080129	GO:0050662	GO:0006635
aj_contig_1954	GO:0006334	GO:0006289	GO:0046686	GO:0009294	GO:0005634	GO:0005737	GO:0003682	GO:0005886
aj_contig_1955	GO:0006468	GO:0009506	GO:0005739	GO:0004674	GO:0005634	GO:0005524	GO:0005886
aj_contig_1956	GO:0008060	GO:0008270	GO:0005739	GO:0032312	GO:0005829
aj_contig_1957	GO:0005829	GO:0005739	GO:0008060	GO:0008270	GO:0032312	GO:0005634
aj_contig_1960	GO:0005524	GO:0006468	GO:0005509	GO:0004683
aj_contig_1962	GO:0007010	GO:0010087	GO:0008060	GO:0010051	GO:0005829	GO:0030140	GO:0016772	GO:0009965	GO:0035091	GO:0008270	GO:0030139	GO:0032312	GO:0009733	GO:0019904	GO:0005886
aj_contig_1963	GO:0010090	GO:0006897	GO:0009855	GO:0016049	GO:0009944	GO:0048765	GO:0019904	GO:0035091	GO:0048449	GO:0005829	GO:0030140	GO:0016772	GO:0048589	GO:0008060	GO:0071555	GO:0005886	GO:0033044	GO:0010089	GO:0009965	GO:0048519	GO:0030139	GO:0048439	GO:0022402	GO:0010051	GO:0008270	GO:0010014	GO:0045010	GO:0032312	GO:0007155	GO:0045595	GO:0009733
aj_contig_1964	GO:0000394	GO:0009086	GO:0003723	GO:0005829
aj_contig_1966	GO:0004518	GO:0090305	GO:0050832	GO:0005634
aj_contig_1967	GO:0003924	GO:0005786	GO:0006614	GO:0005525	GO:0008312	GO:0006184
aj_contig_1968	GO:0008270	GO:0005622
aj_contig_1969	GO:0046983	GO:0006417	GO:0006355	GO:0005634	GO:0009734	GO:0009536
aj_contig_1971	GO:0016790	GO:0009536
aj_contig_1973	GO:0003779	GO:0015629	GO:0030036	GO:0009536
aj_contig_1974	GO:0000166	GO:0005634	GO:0048440	GO:0030154	GO:0006355	GO:0046983	GO:0003677	GO:0003700
aj_contig_1976	GO:0004347	GO:0046686	GO:0005829	GO:0006096	GO:0009817	GO:0006094
aj_contig_1977	GO:0004347	GO:0046686	GO:0005829	GO:0006096	GO:0009817	GO:0006094
aj_contig_1978	GO:0009507	GO:0044238	GO:0005840
aj_contig_1979	GO:0016023	GO:0043169	GO:0045493	GO:0004553
aj_contig_1980	GO:0016023	GO:0043169	GO:0045493	GO:0004553
aj_contig_1981	GO:0051707	GO:0050403	GO:0080046	GO:0051555	GO:0010224	GO:0050502	GO:0015020	GO:0080043	GO:0016131	GO:0080044
aj_contig_1982	GO:0008233
aj_contig_1983	GO:0005516
aj_contig_1984	GO:0000166	GO:0007275	GO:0003676	GO:0006397	GO:0003006	GO:0005634
aj_contig_1985	GO:0006468	GO:0005829	GO:0004672	GO:0005634	GO:0016023	GO:0016021	GO:0005524	GO:0005886
aj_contig_1987	GO:0005618	GO:0015979	GO:0010318	GO:0046686	GO:0016310	GO:0006096	GO:0009793	GO:0051567	GO:0047334	GO:0003872	GO:0005945	GO:0006342	GO:0006085	GO:0005524	GO:0016020	GO:0006002	GO:0009536
aj_contig_1988	GO:0016023	GO:0003993	GO:0004446	GO:0005886
aj_contig_1989	GO:0005777	GO:0005506	GO:0016706	GO:0055114
aj_contig_1990	GO:0006468	GO:0009850	GO:0009741	GO:0004674	GO:0005634	GO:0048364	GO:0005524	GO:0009826
aj_contig_1991	GO:0016192	GO:0030663	GO:0015031
aj_contig_1992	GO:0008270
aj_contig_1993	GO:0005524	GO:0006468	GO:0004674	GO:0004713	GO:0005886
aj_contig_1994	GO:0009941	GO:0032504	GO:0019563	GO:0009570	GO:0019253	GO:0006096	GO:0005739	GO:0009579	GO:0046166	GO:0006642	GO:0009658	GO:0048046	GO:0004807	GO:0080022
aj_contig_1995	GO:0005618	GO:0050897	GO:0046686	GO:0005829	GO:0008270	GO:0042803	GO:0016619	GO:0051287	GO:0004473	GO:0009507	GO:0048046	GO:0006108	GO:0005886	GO:0055114	GO:0051289
aj_contig_1996	GO:0005618	GO:0050897	GO:0046686	GO:0005829	GO:0008270	GO:0042803	GO:0016619	GO:0051287	GO:0004473	GO:0009507	GO:0048046	GO:0006108	GO:0005886	GO:0055114	GO:0051289
aj_contig_1997	GO:0016023	GO:0008270	GO:0030433	GO:0016874	GO:0005886
aj_contig_1998	GO:0035091	GO:0007165	GO:0009506	GO:0009507
aj_contig_1999	GO:0000902
aj_contig_2000	GO:0000902
aj_contig_2001	GO:0016020
aj_contig_2002	GO:0006888	GO:0030149	GO:0051788	GO:0030170	GO:0016831	GO:0008117	GO:0043161	GO:0006520	GO:0009407	GO:0005789	GO:0080129	GO:0016021	GO:0006635	GO:0006915
aj_contig_2003	GO:0003779	GO:0005737
aj_contig_2004	GO:0000166	GO:0005829	GO:0005886
aj_contig_2005	GO:0005618	GO:0005886	GO:0051788	GO:0046686	GO:0008270	GO:0009853	GO:0006511	GO:0005750	GO:0005730	GO:0005759	GO:0005758	GO:0005774	GO:0004222	GO:0009507	GO:0080129	GO:0009651	GO:0005741	GO:0006098
aj_contig_2006	GO:0005618	GO:0005886	GO:0051788	GO:0046686	GO:0008270	GO:0009853	GO:0006511	GO:0005750	GO:0005730	GO:0005759	GO:0005758	GO:0005774	GO:0004222	GO:0009507	GO:0080129	GO:0009651	GO:0005741	GO:0006098
aj_contig_2007	GO:0010484	GO:0016579	GO:0043966	GO:0003677	GO:0009908	GO:0000123	GO:0016567	GO:0009625	GO:0009682	GO:0010438	GO:0010439	GO:0009410	GO:0045893	GO:0005515	GO:0009640	GO:0010388	GO:0043687	GO:0000085	GO:0050832	GO:0003700	GO:0016571	GO:0009751	GO:0009753	GO:0009739	GO:0010015
aj_contig_2008	GO:0003735	GO:0009955	GO:0005730	GO:0009965	GO:0006412	GO:0005773	GO:0009507	GO:0005886	GO:0008097	GO:0022625	GO:0010015	GO:0008283
aj_contig_2009	GO:0050897	GO:0046686	GO:0005829	GO:0006096	GO:0005739	GO:0004616	GO:0005777	GO:0008270	GO:0005634	GO:0009651	GO:0004739	GO:0050661	GO:0006098
aj_contig_2010	GO:0050897	GO:0046686	GO:0005829	GO:0006096	GO:0005739	GO:0004616	GO:0005777	GO:0008270	GO:0005634	GO:0009651	GO:0004739	GO:0050661	GO:0006098
aj_contig_2011	GO:0009737	GO:0019365	GO:0008936
aj_contig_2012	GO:0005618	GO:0016779	GO:0050897	GO:0046686	GO:0005739	GO:0003924	GO:0008270	GO:0003746	GO:0006414	GO:0005524	GO:0005525	GO:0006184
aj_contig_2013	GO:0005730	GO:0046686	GO:0009570	GO:0051287	GO:0005507	GO:0006526	GO:0046983	GO:0016020	GO:0003942	GO:0055114
aj_contig_2014	GO:0005247	GO:0016021	GO:0006821	GO:0055085
aj_contig_2015	GO:0007033	GO:0009506	GO:0005576	GO:0016023	GO:0016021	GO:0005886
aj_contig_2016	GO:0004356	GO:0009399	GO:0005524	GO:0006542	GO:0005737
aj_contig_2017	GO:0004356	GO:0009399	GO:0005524	GO:0006542	GO:0005737
aj_contig_2018	GO:0000166	GO:0000398	GO:0070918	GO:0016569	GO:0008270	GO:0006342	GO:0003676	GO:0005634	GO:0016246
aj_contig_2019	GO:0016787	GO:0015969	GO:0008728
aj_contig_2020	GO:0046686	GO:0016157	GO:0005739	GO:0009409	GO:0005773	GO:0005985	GO:0009413	GO:0009058	GO:0006970	GO:0005886
aj_contig_2021	GO:0009791	GO:0008270	GO:0005634	GO:0003677
aj_contig_2022	GO:0004222	GO:0008270	GO:0007155	GO:0006508	GO:0005886
aj_contig_2023	GO:0030170	GO:0003824	GO:0008152	GO:0005886
aj_contig_2024	GO:0000166	GO:0004402	GO:0016573	GO:0005834	GO:0080008	GO:0005634
aj_contig_2025	GO:0005216	GO:0009706	GO:0042802	GO:0006812	GO:0005634	GO:0031359	GO:0005739
aj_contig_2026	GO:0009536	GO:0006468	GO:0005730	GO:0005524	GO:0004674
aj_contig_2027	GO:0003735	GO:0005730	GO:0005739	GO:0006412	GO:0005886	GO:0022625
aj_contig_2028	GO:0003735	GO:0005730	GO:0005739	GO:0006412	GO:0005886	GO:0022625
aj_contig_2029	GO:0006355	GO:0005634
aj_contig_2030	GO:0009867	GO:0009611	GO:0010218	GO:0009625	GO:0019005	GO:0031146	GO:0050832	GO:0042742	GO:0031348	GO:0010118	GO:0009641	GO:0009909
aj_contig_2031	GO:0000502	GO:0005737	GO:0007275	GO:0005634
aj_contig_2032	GO:0000502	GO:0005737	GO:0007275	GO:0005634
aj_contig_2033	GO:0009941	GO:0005215	GO:0005739	GO:0046658	GO:0005773	GO:0009651	GO:0016021	GO:0006833	GO:0009414
aj_contig_2034	GO:0009941	GO:0005215	GO:0005739	GO:0046658	GO:0005773	GO:0009651	GO:0016021	GO:0006833	GO:0009414
aj_contig_2035	GO:0009941	GO:0005215	GO:0005739	GO:0046658	GO:0005773	GO:0009651	GO:0016021	GO:0006833	GO:0009414
aj_contig_2036	GO:0009941	GO:0005215	GO:0005739	GO:0046658	GO:0005773	GO:0009651	GO:0016021	GO:0006833	GO:0009414
aj_contig_2039	GO:0003676
aj_contig_2041	GO:0005829	GO:0003924	GO:0051607	GO:0003729	GO:0010267	GO:0035196	GO:0005786	GO:0006617	GO:0005525	GO:0008312	GO:0006184
aj_contig_2042	GO:0005975	GO:0016023	GO:0004553
aj_contig_2043	GO:0003735	GO:0022625	GO:0005730	GO:0006412	GO:0005773	GO:0009506	GO:0009507	GO:0016020	GO:0005794	GO:0001510	GO:0019843
aj_contig_2044	GO:0005198	GO:0016226	GO:0009570	GO:0051536	GO:0042744
aj_contig_2045	GO:0046983	GO:0006417	GO:0006355	GO:0005634	GO:0009734	GO:0009536
aj_contig_2046	GO:0030148	GO:0005794	GO:0016021	GO:0006952	GO:0045140
aj_contig_2047	GO:0030148	GO:0005794	GO:0016021	GO:0006952	GO:0045140
aj_contig_2048	GO:0000165	GO:0006468	GO:0080026	GO:0009861	GO:0009620	GO:0042539	GO:0009409	GO:0043622	GO:0005634	GO:0009737	GO:0005737	GO:0004707	GO:0005524	GO:0006972
aj_contig_2049	GO:0032502	GO:0006635
aj_contig_2051	GO:0008234	GO:0009536	GO:0004221	GO:0005634	GO:0006511
aj_contig_2052	GO:0008234	GO:0006508	GO:0009536
aj_contig_2053	GO:0005681	GO:0005829	GO:0097157	GO:0000398	GO:0009507	GO:0005886
aj_contig_2054	GO:0006468	GO:0016706	GO:0003676	GO:0005829	GO:0004674	GO:0009506	GO:0009737	GO:0005524	GO:0055114
aj_contig_2055	GO:0000166	GO:0005829	GO:0016491	GO:0008152	GO:0004672	GO:0009506	GO:0009737
aj_contig_2056	GO:0015992	GO:0009678	GO:0005802	GO:0005773	GO:0005768	GO:0005794	GO:0004427	GO:0005886
aj_contig_2057	GO:0003682	GO:0003677
aj_contig_2058	GO:0005488
aj_contig_2059	GO:0004252	GO:0016021
aj_contig_2060	GO:0017111	GO:0005773	GO:0009506	GO:0005794	GO:0005524	GO:0005515	GO:0005886
aj_contig_2061	GO:0000226	GO:0006888	GO:0000325	GO:0016491	GO:0055085	GO:0042626	GO:0043090	GO:0005524	GO:0005774	GO:0006200	GO:0009651	GO:0016021	GO:0000911	GO:0030007	GO:0008281	GO:0005886
aj_contig_2062	GO:0000226	GO:0006888	GO:0000325	GO:0016491	GO:0055085	GO:0042626	GO:0043090	GO:0005524	GO:0005774	GO:0006200	GO:0009651	GO:0016021	GO:0000911	GO:0030007	GO:0008281	GO:0005886
aj_contig_2063	GO:0005488
aj_contig_2064	GO:0008270	GO:0003677
aj_contig_2066	GO:0009737	GO:0005524	GO:0006468	GO:0004674	GO:0007165
aj_contig_2068	GO:0016023
aj_contig_2069	GO:0015078	GO:0000220	GO:0009705	GO:0005739	GO:0015991	GO:0031669	GO:0009507	GO:0009678	GO:0005886
aj_contig_2070	GO:0015078	GO:0000220	GO:0009705	GO:0005739	GO:0015991	GO:0031669	GO:0009507	GO:0009678	GO:0005886
aj_contig_2071	GO:0005576	GO:0016023	GO:0005794	GO:0048193	GO:0005783	GO:0030244
aj_contig_2072	GO:0000166	GO:0015075	GO:0006812	GO:0008152	GO:0043167	GO:0016020	GO:0016818
aj_contig_2073	GO:0030955	GO:0046686	GO:0016310	GO:0005829	GO:0006096	GO:0009570	GO:0009832	GO:0030243	GO:0004743	GO:0000287	GO:0016049	GO:0016126	GO:0005524	GO:0010431
aj_contig_2074	GO:0030955	GO:0016310	GO:0006096	GO:0004743	GO:0000287	GO:0009507	GO:0005524
aj_contig_2075	GO:0008270
aj_contig_2076	GO:0008270
aj_contig_2078	GO:0005794	GO:0016021
aj_contig_2079	GO:0000226	GO:0010048	GO:0004386	GO:0009630	GO:0005634	GO:0003677	GO:0000911	GO:0005524
aj_contig_2080	GO:0006457	GO:0000413	GO:0003755	GO:0005773	GO:0005528	GO:0016023	GO:0016020
aj_contig_2081	GO:0010228	GO:0016573	GO:0008270	GO:0044767	GO:0050794	GO:0048513	GO:0048646
aj_contig_2082	GO:0032313
aj_contig_2083	GO:0004252	GO:0005739	GO:0009451	GO:0009536
aj_contig_2085	GO:0015979	GO:0009941	GO:0009538	GO:0010287	GO:0019344	GO:0009535	GO:0009543
aj_contig_2086	GO:0005802	GO:0015992	GO:0009678	GO:0016491	GO:0005773	GO:0005768	GO:0005794	GO:0004427	GO:0005886
aj_contig_2089	GO:0008152	GO:0004553
aj_contig_2090	GO:0000956	GO:0006487	GO:0016779	GO:0048573	GO:0005634	GO:0009536
aj_contig_2092	GO:0005618	GO:0004857	GO:0030599	GO:0043086	GO:0045330	GO:0042545
aj_contig_2094	GO:0005829	GO:0016157	GO:0005985	GO:0001666	GO:0005982	GO:0009505	GO:0009058	GO:0016020	GO:0010431
aj_contig_2095	GO:0016567	GO:0006468	GO:0004842	GO:0006950	GO:0004674	GO:0009507	GO:0005524	GO:0000151	GO:0005886
aj_contig_2096	GO:0016567	GO:0006468	GO:0004842	GO:0006950	GO:0004674	GO:0009507	GO:0005524	GO:0000151	GO:0005515	GO:0005886
aj_contig_2098	GO:0005794	GO:0005739	GO:0005886	GO:0008168	GO:0032259
aj_contig_2100	GO:0016023	GO:0016021	GO:0055085
aj_contig_2102	GO:0005215	GO:0046872	GO:0020037	GO:0004601	GO:0006810	GO:0016023	GO:0016020	GO:0055114	GO:0006979
aj_contig_2103	GO:0044206	GO:0016310	GO:0016773	GO:0044211	GO:0004849	GO:0005524	GO:0016757	GO:0009536
aj_contig_2104	GO:0044206	GO:0016310	GO:0016773	GO:0044211	GO:0004849	GO:0005524	GO:0016757	GO:0009536
aj_contig_2105	GO:0046872	GO:0006470	GO:0005634	GO:0009738	GO:0004722	GO:0016021	GO:0009536
aj_contig_2106	GO:0042938	GO:0042939	GO:0000325	GO:0016558	GO:0006891	GO:0006869	GO:0005774	GO:0015112	GO:0015334	GO:0005794	GO:0016021	GO:0042937	GO:0042936	GO:0010351	GO:0005886
aj_contig_2107	GO:0005737	GO:0016787	GO:0005634	GO:0048046	GO:0009651	GO:0005886
aj_contig_2108	GO:0009612	GO:0005829	GO:0010099	GO:0019722	GO:0009846	GO:0006084	GO:0005515	GO:0005634	GO:0005513	GO:0005773	GO:0032440	GO:0005509	GO:0055114	GO:0005886
aj_contig_2109	GO:0008270	GO:0051017	GO:0051015
aj_contig_2111	GO:0009086	GO:0033528	GO:0008898	GO:0032259	GO:0046872	GO:0005886
aj_contig_2112	GO:0016310	GO:0019253	GO:0006096	GO:0004618	GO:0009507	GO:0005524
aj_contig_2113	GO:0010027	GO:0010207	GO:0051205	GO:0045038	GO:0009902	GO:0006364	GO:0090342	GO:0042793	GO:0035304	GO:0005886	GO:0016021	GO:0015450	GO:0009535	GO:0045893	GO:0005515	GO:0042744
aj_contig_2114	GO:0010027	GO:0010207	GO:0051205	GO:0045038	GO:0009902	GO:0006364	GO:0090342	GO:0042793	GO:0035304	GO:0005886	GO:0016021	GO:0015450	GO:0009535	GO:0045893	GO:0005515	GO:0042744
aj_contig_2115	GO:0016720	GO:0045485	GO:0006629	GO:0055114	GO:0016717
aj_contig_2116	GO:0009073	GO:0003866	GO:0009423	GO:0009507	GO:0018920	GO:0033587
aj_contig_2117	GO:0006950
aj_contig_2118	GO:0005737	GO:0005198	GO:0007018	GO:0051258	GO:0003924	GO:0005874	GO:0005525	GO:0006184
aj_contig_2120	GO:0005618	GO:0046872	GO:0005737	GO:0006730	GO:0006556	GO:0006555	GO:0009409	GO:0005730	GO:0015948	GO:0005524	GO:0005886	GO:0009809	GO:0004478
aj_contig_2121	GO:0051607	GO:0009505
aj_contig_2122	GO:0015078	GO:0000220	GO:0015991	GO:0016887	GO:0009507	GO:0016023	GO:0016021	GO:0005886
aj_contig_2123	GO:0015078	GO:0015991	GO:0033179	GO:0005774	GO:0016023	GO:0016021	GO:0005886
aj_contig_2124	GO:0010090	GO:0009909	GO:0031047	GO:0048440	GO:0009793	GO:0009855	GO:0006396	GO:0050826	GO:0048765	GO:0010082	GO:0016567	GO:0010228	GO:0048443	GO:0000413	GO:0010182	GO:0042393	GO:0071555	GO:0043247	GO:0005634	GO:0045893	GO:0019915	GO:0032204	GO:0006312	GO:0003682	GO:0010162	GO:0010388	GO:0043687	GO:0010305	GO:0051567	GO:0009845	GO:0080008	GO:0000085	GO:0007155	GO:0006606	GO:0007131	GO:0010338	GO:0006457	GO:0006306	GO:0009560	GO:0048451	GO:0010074	GO:0016579	GO:0003755	GO:0045010	GO:0010332	GO:0031060	GO:0048453	GO:0010358	GO:0009640
aj_contig_2126	GO:0015979	GO:0010027	GO:0019252	GO:0009902	GO:0019761	GO:0034660	GO:0009507	GO:0019288	GO:0016117	GO:0006098
aj_contig_2127	GO:0008270	GO:0009570	GO:0016810	GO:0005829	GO:0006807
aj_contig_2128	GO:0005774	GO:0005768	GO:0005802	GO:0009506	GO:0016023	GO:0005794	GO:0016021	GO:0005886
aj_contig_2129	GO:0009607	GO:0005516	GO:0005634	GO:0003677
aj_contig_2130	GO:0016567	GO:0009536	GO:0004842	GO:0008270	GO:0005886
aj_contig_2131	GO:0016567	GO:0009536	GO:0004842	GO:0008270	GO:0005886
aj_contig_2132	GO:0016023	GO:0004672	GO:0000166
aj_contig_2133	GO:0010215	GO:0009930	GO:0009825	GO:0016023	GO:0009651	GO:0016021	GO:0046658	GO:0009505
aj_contig_2134	GO:0010215	GO:0009930	GO:0009825	GO:0016023	GO:0009651	GO:0016021	GO:0046658	GO:0009505
aj_contig_2135	GO:0000166	GO:0003676	GO:0009536
aj_contig_2136	GO:0007010	GO:0004088	GO:0046872	GO:0009570	GO:0005829	GO:0005739	GO:0051567	GO:0004087	GO:0016036	GO:0006094	GO:0010498	GO:0006342	GO:0005951	GO:0016020	GO:0005524	GO:0006526
aj_contig_2137	GO:0005618	GO:0003735	GO:0005730	GO:0003723	GO:0006412	GO:0009506	GO:0009507	GO:0005794	GO:0005886	GO:0022627	GO:0001510
aj_contig_2138	GO:0003735	GO:0005618	GO:0005730	GO:0003723	GO:0006412	GO:0009507	GO:0022627	GO:0005886
aj_contig_2139	GO:0046872	GO:0005829	GO:0003938	GO:0009086	GO:0000166	GO:0006177	GO:0000394	GO:0055114
aj_contig_2140	GO:0046872	GO:0005829	GO:0003938	GO:0009086	GO:0000166	GO:0006177	GO:0000394	GO:0055114
aj_contig_2141	GO:0005730	GO:0003723	GO:0042254	GO:0006606	GO:0005524	GO:0008026
aj_contig_2143	GO:0004176	GO:0030163	GO:0008568	GO:0009535	GO:0008270	GO:0004222	GO:0005743	GO:0016021	GO:0005524	GO:0006508
aj_contig_2144	GO:0004176	GO:0030163	GO:0008568	GO:0009535	GO:0008270	GO:0051301	GO:0004222	GO:0005743	GO:0016021	GO:0005524	GO:0006508
aj_contig_2146	GO:0005618	GO:0009941	GO:0005730	GO:0046930	GO:0044070	GO:0055085	GO:0015288	GO:0005773	GO:0008308	GO:0042742	GO:0005741	GO:0005886
aj_contig_2147	GO:0005618	GO:0009941	GO:0005730	GO:0046930	GO:0044070	GO:0055085	GO:0015288	GO:0005773	GO:0008308	GO:0042742	GO:0005741	GO:0005886
aj_contig_2148	GO:0006468	GO:0005829	GO:0004674	GO:0005634	GO:0009738	GO:0009651	GO:0005524	GO:0080167
aj_contig_2149	GO:0043565	GO:0003700	GO:0006355	GO:0005634
aj_contig_2150	GO:0016021
aj_contig_2154	GO:0003682	GO:0005634	GO:0003677
aj_contig_2155	GO:0015035	GO:0046872	GO:0005829	GO:0007000	GO:0072593	GO:0009926	GO:0009408	GO:0045454	GO:0051726	GO:0000280	GO:0009055	GO:0051537
aj_contig_2157	GO:0016070	GO:0005634
aj_contig_2158	GO:0006597	GO:0006557	GO:0008295	GO:0004014
aj_contig_2159	GO:0016023	GO:0009651
aj_contig_2160	GO:0005524	GO:0003676	GO:0004386
aj_contig_2161	GO:0016779	GO:0005730	GO:0046686	GO:0009506	GO:0005829	GO:0005739	GO:0006414	GO:0003924	GO:0005516	GO:0005773	GO:0003746	GO:0009507	GO:0005794	GO:0005525	GO:0006184	GO:0005886
aj_contig_2162	GO:0008270	GO:0005524	GO:0003677	GO:0009506	GO:0004386
aj_contig_2163	GO:0051788	GO:0005737	GO:0005834	GO:0043161	GO:0006626	GO:0000166	GO:0005515	GO:0005635	GO:0043248	GO:0006635
aj_contig_2164	GO:0016023	GO:0005507	GO:0055114	GO:0016491	GO:0005576
aj_contig_2165	GO:0016567	GO:0005737	GO:0071365	GO:0051781	GO:0019005	GO:0031146	GO:0010286	GO:0005634	GO:0004842	GO:0045892	GO:0010311	GO:0005515
aj_contig_2167	GO:0004719	GO:0005737	GO:0006464	GO:0032259
aj_contig_2168	GO:0005618	GO:0044262	GO:0004108	GO:0046686	GO:0006096	GO:0005739	GO:0008270	GO:0009507	GO:0005794	GO:0005524	GO:0006099
aj_contig_2169	GO:0005618	GO:0044262	GO:0004108	GO:0046686	GO:0006096	GO:0005739	GO:0008270	GO:0009507	GO:0005794	GO:0005524	GO:0006099
aj_contig_2171	GO:0000165	GO:0006468	GO:0009860	GO:0016324	GO:0004674	GO:0090404	GO:0016023	GO:0005524
aj_contig_2172	GO:0009617	GO:0009611	GO:0003849	GO:0009073	GO:0009423	GO:0009507	GO:0016020	GO:0033587
aj_contig_2173	GO:0009617	GO:0009611	GO:0003849	GO:0009073	GO:0009423	GO:0009507	GO:0016020	GO:0033587
aj_contig_2174	GO:0044444	GO:0043231
aj_contig_2175	GO:0005739	GO:0005829
aj_contig_2176	GO:0006457	GO:0034976	GO:0006857	GO:0005829	GO:0042542	GO:0009644	GO:0009627	GO:0005886	GO:0016491	GO:0009408	GO:0005774	GO:0009507	GO:0016023	GO:0005794	GO:0005524	GO:0048193	GO:0005783	GO:0030244
aj_contig_2177	GO:0016023	GO:0003883	GO:0006221
aj_contig_2178	GO:0016023	GO:0003883	GO:0006221
aj_contig_2179	GO:0016023
aj_contig_2180	GO:0005618	GO:0034976	GO:0046686	GO:0010197	GO:0009408	GO:0005730	GO:0005773	GO:0005788	GO:0016023	GO:0005524	GO:0032440	GO:0055114	GO:0005886
aj_contig_2181	GO:0003779	GO:0005737
aj_contig_2182	GO:0016567	GO:0004842	GO:0008270
aj_contig_2183	GO:0016567	GO:0004842	GO:0008270
aj_contig_2184	GO:0003735	GO:0005618	GO:0005730	GO:0006412	GO:0005886	GO:0022625
aj_contig_2185	GO:0003735	GO:0005618	GO:0005730	GO:0006412	GO:0005886	GO:0022625
aj_contig_2186	GO:0005622	GO:0016874	GO:0006464
aj_contig_2187	GO:0051646	GO:0016459	GO:0003779	GO:0030036	GO:0051645	GO:0005773	GO:0005634	GO:0030048	GO:0005524	GO:0003774	GO:0010584	GO:0060151
aj_contig_2188	GO:0015996	GO:0009072	GO:0004334	GO:0005829
aj_contig_2189	GO:0016207	GO:0005524	GO:0009698
aj_contig_2190	GO:0016459	GO:0009504	GO:0005524	GO:0003774	GO:0009524	GO:0005886
aj_contig_2191	GO:0004519	GO:0005634	GO:0004365	GO:0009409	GO:0006096	GO:0004527	GO:0016023	GO:0005509
aj_contig_2192	GO:0004519	GO:0005634	GO:0004365	GO:0009409	GO:0006096	GO:0004527	GO:0016023	GO:0005509
aj_contig_2193	GO:0043229	GO:0007126
aj_contig_2194	GO:0045492	GO:0032504	GO:0005634	GO:0007062	GO:0006396	GO:0010332	GO:0008284	GO:0031048	GO:0043247	GO:0010413	GO:0042138	GO:0045893	GO:0007131	GO:0045132	GO:0007129	GO:0032204
aj_contig_2195	GO:0016779	GO:0005829	GO:0006446	GO:0016070	GO:0003743	GO:0009165
aj_contig_2196	GO:0005215	GO:0006810	GO:0009536
aj_contig_2197	GO:0005484	GO:0016020	GO:0006886	GO:0016192
aj_contig_2199	GO:0016021	GO:0055085	GO:0022857	GO:0008643
aj_contig_2200	GO:1901363	GO:0097159
aj_contig_2201	GO:0005618	GO:0009941	GO:0005730	GO:0005215	GO:0055085	GO:0005507	GO:0005773	GO:0015865	GO:0005743	GO:0016021	GO:0005886
aj_contig_2202	GO:0005618	GO:0009941	GO:0005730	GO:0005215	GO:0055085	GO:0005507	GO:0005773	GO:0015865	GO:0005743	GO:0016021	GO:0005886
aj_contig_2203	GO:0009860	GO:0005886
aj_contig_2205	GO:0009536
aj_contig_2206	GO:0009536
aj_contig_2209	GO:0005634	GO:0009506	GO:0004386
aj_contig_2210	GO:0016023
aj_contig_2211	GO:0046872	GO:0015992	GO:0006754	GO:0005524	GO:0009651	GO:0016021	GO:0008553	GO:0006200	GO:0005886
aj_contig_2213	GO:0006468	GO:0009556	GO:0009554	GO:0004674	GO:0048658	GO:0016023	GO:0005524	GO:0016020	GO:0004713
aj_contig_2214	GO:0005618	GO:0009507	GO:0006810	GO:0005743	GO:0016021	GO:0005886
aj_contig_2216	GO:0005737	GO:0004365	GO:0006096	GO:0051287	GO:0050661	GO:0055114
aj_contig_2219	GO:0005730	GO:0004781	GO:0005739	GO:0006414	GO:0003924	GO:0005773	GO:0003746	GO:0009507	GO:0046686	GO:0005525	GO:0006184	GO:0005886
aj_contig_2220	GO:0005739
aj_contig_2221	GO:0009873	GO:0007264	GO:0015031	GO:0005773	GO:0005525	GO:0005886
aj_contig_2222	GO:0007264	GO:0016787	GO:0009873	GO:0015031	GO:0005773	GO:0005525	GO:0005886
aj_contig_2223	GO:0006281	GO:0009616	GO:0017005	GO:0010050	GO:0005634
aj_contig_2224	GO:0006351	GO:0007165
aj_contig_2225	GO:0006816	GO:0016021	GO:0005774	GO:0015369	GO:0055085
aj_contig_2226	GO:0006457	GO:0010048	GO:0005634	GO:0007346	GO:0031072	GO:0051082	GO:0009536
aj_contig_2227	GO:0051752	GO:0046872	GO:0009570	GO:0019252	GO:0046835	GO:0046777	GO:2001070	GO:0005983	GO:0005524	GO:0019200	GO:0009664
aj_contig_2228	GO:0006412	GO:0003676
aj_contig_2229	GO:0046686	GO:0004017	GO:0005739	GO:0046939	GO:0005507	GO:0006163	GO:0005524	GO:0046899	GO:0005886
aj_contig_2230	GO:0005730
aj_contig_2231	GO:0003712	GO:0004402	GO:0016573	GO:0008270	GO:0006355	GO:0005634	GO:0009507	GO:0004222
aj_contig_2232	GO:0006468	GO:0006409	GO:0007017	GO:0000049	GO:0004672	GO:0000910	GO:0005524	GO:0005515
aj_contig_2233	GO:0008233
aj_contig_2234	GO:0016023	GO:0004180
aj_contig_2235	GO:0016491	GO:0005545	GO:0030118	GO:0030276	GO:0048268	GO:0005886
aj_contig_2236	GO:0009987	GO:0000166	GO:0004672
aj_contig_2237	GO:0005618	GO:0046686	GO:0009506	GO:0005829	GO:0009408	GO:0005634	GO:0005524	GO:0005886
aj_contig_2238	GO:0009737	GO:0006355	GO:0005634
aj_contig_2239	GO:0030170	GO:0006536	GO:0004351
aj_contig_2240	GO:0019243	GO:0009790	GO:0016787	GO:0006878	GO:0006626	GO:0005507	GO:0005743	GO:0033617	GO:0006825
aj_contig_2241	GO:0016310	GO:0004350	GO:0055129	GO:0009793	GO:0009507	GO:0004349	GO:0009269	GO:0006979	GO:0048364	GO:0009737	GO:0005524	GO:0016020	GO:0042538	GO:0055114
aj_contig_2242	GO:0016310	GO:0004350	GO:0055129	GO:0009793	GO:0009507	GO:0004349	GO:0009269	GO:0006979	GO:0048364	GO:0009737	GO:0005524	GO:0016020	GO:0042538	GO:0055114
aj_contig_2244	GO:0016020	GO:0004806	GO:0006629
aj_contig_2250	GO:0008234	GO:0005622	GO:0007165	GO:0006508
aj_contig_2251	GO:0048038	GO:0010258	GO:0010598	GO:0009535	GO:0016655	GO:0055114
aj_contig_2252	GO:0008270	GO:0005886	GO:0003677	GO:0005634	GO:0048579
aj_contig_2253	GO:0000956	GO:0005634	GO:0051604
aj_contig_2254	GO:0009536	GO:0006468	GO:0004674	GO:0005524	GO:0005886
aj_contig_2255	GO:0005496	GO:0022900	GO:0030308	GO:0020037	GO:0005634	GO:0032440	GO:0009535	GO:0005783	GO:0005886
aj_contig_2256	GO:0006468	GO:0004672	GO:0016023	GO:0031348	GO:0005524	GO:0005886
aj_contig_2258	GO:0008152	GO:0004328
aj_contig_2259	GO:0000165	GO:0006468	GO:0005773	GO:0005524	GO:0004707	GO:0005886
aj_contig_2260	GO:0000165	GO:0006468	GO:0005773	GO:0005524	GO:0004707	GO:0005886
aj_contig_2261	GO:0030955	GO:0046686	GO:0016310	GO:0005829	GO:0006096	GO:0004743	GO:0000287	GO:0005886
aj_contig_2262	GO:0005739	GO:0009507	GO:0048367	GO:0048364
aj_contig_2263	GO:0019211	GO:0009536
aj_contig_2264	GO:0046836	GO:0005886	GO:0051861	GO:0005737	GO:0017089
aj_contig_2265	GO:0009536
aj_contig_2266	GO:0043295	GO:0009610	GO:0045174	GO:0010043	GO:0005739	GO:0010193	GO:0005777	GO:0010731	GO:0005507	GO:0005773	GO:0009753	GO:0048046	GO:0005886	GO:0043903	GO:0055114	GO:0009570
aj_contig_2267	GO:0009790	GO:0055047	GO:0048316	GO:0009555	GO:0009536
aj_contig_2268	GO:0009737	GO:0016023	GO:0005634	GO:0005829	GO:0005886
aj_contig_2269	GO:0009941	GO:0005215	GO:0005739	GO:0046658	GO:0005773	GO:0009651	GO:0016021	GO:0006833	GO:0009414
aj_contig_2270	GO:0005739
aj_contig_2271	GO:0044763
aj_contig_2272	GO:0016049	GO:0016021	GO:0006665	GO:0030170	GO:0005789	GO:0016023	GO:0009058	GO:0004758
aj_contig_2273	GO:0009941	GO:0009331	GO:0004416	GO:0004367	GO:0019243	GO:0008654	GO:0008270	GO:0045017	GO:0005739	GO:0017001	GO:0048573	GO:0051287	GO:0006650	GO:0008800	GO:0047952	GO:0005975	GO:0048653	GO:0009627	GO:0055114	GO:0046168
aj_contig_2274	GO:0006468	GO:0005634	GO:0016491	GO:0004672	GO:0048608	GO:0042802	GO:0005834	GO:0004871	GO:0080008	GO:0006281	GO:0010100	GO:0005524
aj_contig_2275	GO:0006457	GO:0009941	GO:0046686	GO:0009570	GO:0005739	GO:0009409	GO:0005507	GO:0048046	GO:0005524	GO:0009535
aj_contig_2276	GO:0009250	GO:0009536
aj_contig_2277	GO:0016023	GO:0009739	GO:0005576
aj_contig_2278	GO:0009641	GO:0004842	GO:0009649	GO:0048573	GO:0080008	GO:0008270	GO:0006281	GO:0046283	GO:0010100	GO:0009647	GO:0000152	GO:0010119	GO:0005515
aj_contig_2279	GO:0005783
aj_contig_2280	GO:0097159	GO:1901363	GO:0006351	GO:0005634	GO:0043167	GO:0035064
aj_contig_2281	GO:0005829	GO:0016568	GO:0008270	GO:0006355	GO:0005634	GO:0003677	GO:0035064
aj_contig_2282	GO:0046480	GO:0046481	GO:0043661	GO:0009707	GO:0009877	GO:0005739	GO:0019375
aj_contig_2283	GO:0003735	GO:0005618	GO:0005730	GO:0006412	GO:0009507	GO:0022626	GO:0005886
aj_contig_2284	GO:0003735	GO:0005618	GO:0005730	GO:0006412	GO:0009507	GO:0022626	GO:0005886
aj_contig_2285	GO:0043565	GO:0003700	GO:0006355
aj_contig_2286	GO:0016788
aj_contig_2287	GO:0006139	GO:0008408	GO:0005622	GO:0003676
aj_contig_2289	GO:0009570	GO:0016887	GO:0009658	GO:0009408	GO:0016485	GO:0005524
aj_contig_2294	GO:0016049	GO:0051788	GO:0046686	GO:0007033	GO:0005829	GO:0009853	GO:0007030	GO:0006511	GO:0005794	GO:0005886	GO:0005783	GO:0006096	GO:0009266	GO:0006623	GO:0080129	GO:0009651	GO:0006833	GO:0005525	GO:0000902	GO:0006972	GO:0048193
aj_contig_2295	GO:0005215	GO:0046686	GO:0009853	GO:0006623	GO:0016023	GO:0016049	GO:0006833	GO:0006972	GO:0005829	GO:0007033	GO:0007030	GO:0006096	GO:0080129	GO:0000902	GO:0005886	GO:0006888	GO:0051788	GO:0006511	GO:0009266	GO:0007264	GO:0009651	GO:0005525
aj_contig_2299	GO:0009617	GO:0009611	GO:0003849	GO:0009073	GO:0009423	GO:0009507	GO:0016020	GO:0033587
aj_contig_2300	GO:0005634	GO:0048441	GO:0046983	GO:0048442	GO:0048829	GO:0009738	GO:0007389	GO:0048589	GO:0010154	GO:0048366	GO:0009743	GO:0006355	GO:0051301	GO:0003677	GO:0009734	GO:0031540
aj_contig_2303	GO:0048573	GO:0009507
aj_contig_2304	GO:0006457	GO:0005524	GO:0006364	GO:0051082	GO:0005829
aj_contig_2305	GO:0005773
aj_contig_2307	GO:0006351	GO:0007165
aj_contig_2308	GO:0009788	GO:0034976	GO:0005634	GO:0009749	GO:0009853	GO:0009744	GO:0009750	GO:0050662	GO:0047886	GO:0005774	GO:0000166	GO:0016487	GO:0005783	GO:0009627	GO:0005886
aj_contig_2309	GO:0046872	GO:0005737	GO:0047216	GO:0006012	GO:0009409	GO:0009408	GO:0042542	GO:0009644	GO:0009414
aj_contig_2310	GO:0009561	GO:0004180	GO:0005773	GO:0009505	GO:0016023	GO:0008236	GO:0006508	GO:0005886
aj_contig_2311	GO:0009086	GO:0005774	GO:0007020	GO:0006882	GO:0006878	GO:0005802	GO:0005634	GO:0005576	GO:0005768	GO:0005794	GO:0016021	GO:0000394
aj_contig_2313	GO:0000160	GO:0035556	GO:0006355	GO:0003677	GO:0000156	GO:0003682
aj_contig_2314	GO:0000160	GO:0035556	GO:0006355	GO:0003677	GO:0000156	GO:0003682
aj_contig_2315	GO:0005618	GO:0004857	GO:0030599	GO:0043086	GO:0045330	GO:0042545
aj_contig_2316	GO:0003735	GO:0005618	GO:0005730	GO:0006412	GO:0009507	GO:0022626	GO:0005886
aj_contig_2317	GO:0016740	GO:0004124	GO:0009570	GO:0006535	GO:0009509
aj_contig_2321	GO:0010176	GO:0031347	GO:0010189	GO:0009915	GO:0016021	GO:0009266	GO:0009535	GO:0006636
aj_contig_2322	GO:0006397	GO:0005829	GO:0005634	GO:0009507
aj_contig_2323	GO:0005543
aj_contig_2325	GO:0005737	GO:0043231
aj_contig_2326	GO:0044424
aj_contig_2330	GO:0003682	GO:0003700	GO:0005634	GO:0003677
aj_contig_2335	GO:0016740	GO:0008270	GO:0016491	GO:0005576	GO:0016023	GO:0016020
aj_contig_2336	GO:0043565	GO:0005739	GO:0003700	GO:0006355
aj_contig_2337	GO:0008270
aj_contig_2338	GO:0043424	GO:0050826	GO:0048366	GO:0051301	GO:0009909	GO:0016567	GO:0010228	GO:0005829	GO:0032264	GO:0010182	GO:0009880	GO:0005634	GO:0009640	GO:0010162	GO:0048825	GO:0009845	GO:0046872	GO:0007062	GO:0031307	GO:0019915	GO:0010072	GO:0010564	GO:0003876	GO:0009737	GO:0045595
aj_contig_2339	GO:0009856	GO:0048856	GO:0003006	GO:0044699	GO:0016023	GO:0090406	GO:0031225	GO:0005886
aj_contig_2340	GO:0005737
aj_contig_2341	GO:0005737
aj_contig_2342	GO:0046872
aj_contig_2343	GO:0000166	GO:0009506	GO:0005829	GO:0005634
aj_contig_2344	GO:0016192	GO:0030131	GO:0006886
aj_contig_2345	GO:0016192	GO:0030125	GO:0030131	GO:0005829	GO:0006886
aj_contig_2347	GO:0016629	GO:0009611	GO:0005829	GO:0009695	GO:0005739	GO:0009751	GO:0010181	GO:0010150	GO:0046686	GO:0031408	GO:0055114
aj_contig_2349	GO:0045934	GO:2000113	GO:0009793	GO:0006259	GO:0010073	GO:0010564	GO:0009933	GO:0016023	GO:0045595
aj_contig_2350	GO:0009853	GO:0004089	GO:0005747	GO:0016740	GO:0019252
aj_contig_2351	GO:0005509	GO:0051646	GO:0051645	GO:0005634	GO:0030048	GO:0010286	GO:0060151
aj_contig_2352	GO:0005509	GO:0051646	GO:0051645	GO:0030048	GO:0010286	GO:0060151
aj_contig_2353	GO:0046872	GO:0033044	GO:0005634	GO:0050665	GO:0010072	GO:0009880	GO:0016926	GO:0010228	GO:0051301	GO:0051177	GO:0042138	GO:0034508	GO:0045595	GO:0007131	GO:0010431
aj_contig_2354	GO:0005524	GO:0006468	GO:0004674	GO:0005509	GO:0005886
aj_contig_2355	GO:0045492	GO:0006944	GO:0005388	GO:0010152	GO:0006855	GO:0048867	GO:0010073	GO:0006200	GO:0006891	GO:0009846	GO:0006888	GO:0005524	GO:0016036	GO:0046872	GO:0006875	GO:0006812	GO:0005634	GO:0010413	GO:0016021	GO:0005783	GO:0005886
aj_contig_2357	GO:0004222	GO:0008270	GO:0006508
aj_contig_2358	GO:0016491
aj_contig_2359	GO:0009941	GO:0006355	GO:0005634	GO:0003677	GO:0050660	GO:0005886
aj_contig_2360	GO:0003824	GO:0009507	GO:0008152	GO:0005576
aj_contig_2361	GO:0017119	GO:0005509	GO:0016023	GO:0005802	GO:0005773	GO:0005887	GO:0006623	GO:0005768	GO:0006508	GO:0008233
aj_contig_2362	GO:0007264	GO:0005634	GO:0005829	GO:0006661	GO:0051607	GO:0009741	GO:0005774	GO:0009506	GO:0005576	GO:0005794	GO:0005525	GO:0005886
aj_contig_2363	GO:0007264	GO:0005634	GO:0005829	GO:0006661	GO:0051607	GO:0009741	GO:0005774	GO:0009506	GO:0005576	GO:0005794	GO:0005525	GO:0005886
aj_contig_2364	GO:0043168	GO:0032550	GO:0032559
aj_contig_2365	GO:0009987	GO:0048437	GO:0048438
aj_contig_2367	GO:0003779	GO:0043229	GO:0045010
aj_contig_2368	GO:0005737	GO:0016310	GO:0006096	GO:0004618	GO:0005634	GO:0048046	GO:0005524	GO:0005886
aj_contig_2369	GO:0044424	GO:0003723
aj_contig_2370	GO:0009941	GO:0005215	GO:0005739	GO:0046658	GO:0005773	GO:0009651	GO:0016021	GO:0006833	GO:0009414
aj_contig_2371	GO:0046983	GO:0005634
aj_contig_2372	GO:0008270	GO:0005634	GO:0003677
aj_contig_2373	GO:0008270	GO:0005634	GO:0003677
aj_contig_2374	GO:0032851	GO:0005097	GO:0005829
aj_contig_2375	GO:0009941	GO:0046872	GO:0005739	GO:0005777	GO:0020037	GO:0005773	GO:0005886	GO:0016021	GO:0016688	GO:0055114	GO:0042744
aj_contig_2376	GO:0009941	GO:0046872	GO:0005829	GO:0005739	GO:0005886	GO:0005778	GO:0020037	GO:0005774	GO:0009506	GO:0005794	GO:0016021	GO:0016688	GO:0055114	GO:0042744
aj_contig_2377	GO:0006457	GO:0046872	GO:0009408	GO:0031072	GO:0051082	GO:0005524
aj_contig_2378	GO:0010053	GO:0005737	GO:0005094	GO:0009932
aj_contig_2379	GO:0006457	GO:0005737	GO:0000413	GO:0003755	GO:0010582	GO:0010050
aj_contig_2380	GO:0006457	GO:0005737	GO:0000413	GO:0003755	GO:0010582	GO:0010050
aj_contig_2381	GO:0006888	GO:0005215	GO:0005829	GO:0006886	GO:0008270	GO:0006979	GO:0030127
aj_contig_2383	GO:0009615	GO:0046740	GO:0006897	GO:0009409	GO:0016023	GO:0032456	GO:0005773	GO:0005768	GO:0001778	GO:0005886
aj_contig_2384	GO:0009615	GO:0046740	GO:0006897	GO:0009409	GO:0016023	GO:0032456	GO:0005773	GO:0005768	GO:0001778	GO:0005886
aj_contig_2385	GO:0005488
aj_contig_2386	GO:0016021
aj_contig_2387	GO:0048438	GO:0010076	GO:0010077	GO:0046982	GO:0010582	GO:0009910	GO:0042803	GO:0006355	GO:0005634	GO:0003677	GO:0048510	GO:0009266	GO:0003700	GO:0000900
aj_contig_2388	GO:0046983	GO:0005634
aj_contig_2390	GO:0016791	GO:0035556	GO:0004190	GO:0016036	GO:0005634	GO:0051262	GO:0004427	GO:0045892	GO:0005887	GO:0019375
aj_contig_2391	GO:0005829	GO:0046777	GO:0004674	GO:0005634	GO:0005524	GO:0005886
aj_contig_2394	GO:0006865	GO:0005773	GO:0010200
aj_contig_2395	GO:0005829	GO:0071281	GO:0071369	GO:0071732	GO:0009507	GO:0043169	GO:0008422	GO:0030245
aj_contig_2396	GO:0005783	GO:0005768	GO:0005802	GO:0009506	GO:0016023	GO:0005794	GO:0046658
aj_contig_2398	GO:0005634
aj_contig_2399	GO:0003677
aj_contig_2400	GO:0003677
aj_contig_2401	GO:0003677
aj_contig_2402	GO:0005634
aj_contig_2403	GO:0006468	GO:0004674	GO:0005524	GO:0005886
aj_contig_2404	GO:0006468	GO:0004674	GO:0005524	GO:0005886
aj_contig_2405	GO:0007267	GO:0006468	GO:0010048	GO:0010050	GO:0010051	GO:0009887	GO:0010073	GO:0004713	GO:0006346	GO:0035196	GO:0009616	GO:0005524	GO:0016023	GO:0048439	GO:0009855	GO:0010014	GO:0030246	GO:0010267	GO:0005886
aj_contig_2406	GO:0030904	GO:0007034	GO:0005771
aj_contig_2407	GO:0009506	GO:0000325	GO:0006200	GO:0055085	GO:0015431	GO:0005524	GO:0005774	GO:0010290	GO:0048046	GO:0016021	GO:0043190	GO:0005886
aj_contig_2408	GO:0005768	GO:0030173	GO:0005802	GO:0006891	GO:0030244
aj_contig_2409	GO:0005768	GO:0030173	GO:0005802	GO:0006891	GO:0030244
aj_contig_2411	GO:0006413	GO:0003743	GO:0005829	GO:0005886
aj_contig_2412	GO:0000165	GO:0000038	GO:0009697	GO:0006833	GO:0019288	GO:0006612	GO:0010363	GO:0019684	GO:0009570	GO:0005829	GO:0009595	GO:0051920	GO:0009579	GO:0010200	GO:0019344	GO:0004601	GO:0005515	GO:0006098	GO:0009867	GO:0009941	GO:0042335	GO:0009862	GO:0005739	GO:0050832	GO:0042742	GO:0048046	GO:0031348	GO:0043900	GO:0010319	GO:0010027	GO:0010310	GO:0009750	GO:0019761	GO:0009409	GO:0009651	GO:0042744
aj_contig_2413	GO:0000165	GO:0009697	GO:0006833	GO:0006612	GO:0010363	GO:0019684	GO:0009570	GO:0010027	GO:0009595	GO:0051920	GO:0009579	GO:0010200	GO:0004601	GO:0005515	GO:0006098	GO:0009867	GO:0009941	GO:0009862	GO:0005739	GO:0050832	GO:0042742	GO:0048046	GO:0031348	GO:0043900	GO:0010319	GO:0010310	GO:0009750	GO:0019761	GO:0009409	GO:0009651	GO:0042744
aj_contig_2414	GO:0009536	GO:0044767	GO:0048869	GO:0048646	GO:0048731
aj_contig_2415	GO:0005516
aj_contig_2416	GO:0010189	GO:0033855	GO:0030170	GO:0006520	GO:0006826	GO:0005739	GO:0009536
aj_contig_2418	GO:0019853	GO:0019307	GO:0005737	GO:0009298	GO:0009651	GO:0004615
aj_contig_2419	GO:0016023	GO:0008234	GO:0006508
aj_contig_2420	GO:0050897	GO:0046686	GO:0004591	GO:0005739	GO:0030976	GO:0008270	GO:0006099
aj_contig_2421	GO:0051301	GO:0048767	GO:0007010	GO:0009570	GO:0005829	GO:0006094	GO:0032880	GO:0009416	GO:0005515	GO:0005886	GO:0005618	GO:0009941	GO:0005730	GO:0005739	GO:0005200	GO:0009845	GO:0010498	GO:0005856	GO:0009611	GO:0006007	GO:0009506	GO:0005524	GO:0009733
aj_contig_2422	GO:0050897	GO:0046686	GO:0019243	GO:0008270	GO:0005739	GO:0030976	GO:0004591	GO:0006099
aj_contig_2423	GO:0006817	GO:0016036	GO:0055062
aj_contig_2427	GO:0000325	GO:0055085	GO:0042626	GO:0005524	GO:0005774	GO:0009407	GO:0010583	GO:0006200	GO:0032440	GO:0016021	GO:0055114
aj_contig_2428	GO:0010091	GO:0010051	GO:0048488	GO:0009793	GO:0003924	GO:0005874	GO:0005773	GO:0009920	GO:0030276	GO:0009504	GO:0005525	GO:0009535	GO:0006184	GO:0009524	GO:0005886
aj_contig_2429	GO:0016023	GO:0016298	GO:0006629
aj_contig_2430	GO:0004693	GO:0006468	GO:0045727	GO:0008353	GO:0005634	GO:0005524	GO:0007049
aj_contig_2431	GO:0010090	GO:0051510	GO:0043090	GO:0051302	GO:0042023	GO:0048767	GO:0010388	GO:0051536	GO:0046872	GO:0005829	GO:0009294	GO:0006355	GO:0005634	GO:0080129	GO:0009640	GO:0006888	GO:0051788	GO:0004402	GO:0006635	GO:0005886	GO:0043161	GO:0000085	GO:0016573	GO:0051604	GO:0008283	GO:0008541	GO:0009507	GO:0009735	GO:0035265	GO:0009407
aj_contig_2432	GO:0016023	GO:0004190	GO:0009505	GO:0006508
aj_contig_2433	GO:0016023	GO:0004190	GO:0009505	GO:0006508
aj_contig_2436	GO:0016021	GO:0055085
aj_contig_2437	GO:0050897	GO:0046686	GO:0019243	GO:0008270	GO:0005739	GO:0030976	GO:0004591	GO:0006099
aj_contig_2438	GO:0005739	GO:0005794	GO:0006486	GO:0016021	GO:0047220
aj_contig_2439	GO:0008378	GO:0005794	GO:0006486	GO:0016021	GO:0005739
aj_contig_2440	GO:0010363	GO:0030968	GO:0046872	GO:0006944	GO:0006470	GO:0005739	GO:0010200	GO:0052542	GO:0043069	GO:0004722	GO:0008287	GO:0006612
aj_contig_2441	GO:0044212	GO:0003700	GO:0006355	GO:0005634
aj_contig_2442	GO:0044212	GO:0003700	GO:0006355	GO:0005634
aj_contig_2443	GO:0016567	GO:0010162	GO:0010228	GO:0009909	GO:0005829	GO:0009845	GO:0009793	GO:0010182	GO:0048481	GO:0004819	GO:0006424	GO:0050826	GO:0006425	GO:0009933	GO:0005524	GO:0009640	GO:0019915
aj_contig_2444	GO:0000166	GO:0005829	GO:0006413	GO:0003743	GO:0005634	GO:0005852
aj_contig_2445	GO:0000166	GO:0005829	GO:0006413	GO:0003743	GO:0005634	GO:0005852	GO:0005515
aj_contig_2446	GO:0005886	GO:0009536	GO:0006970	GO:0009739	GO:0005198
aj_contig_2447	GO:0005886	GO:0009536	GO:0006970	GO:0009739	GO:0005198
aj_contig_2451	GO:0006626	GO:0005737	GO:0009560
aj_contig_2452	GO:0043565	GO:0006950	GO:0006355	GO:0005634	GO:0016023	GO:0003700
aj_contig_2453	GO:0043565	GO:0006950	GO:0006355	GO:0005634	GO:0016023	GO:0003700
aj_contig_2455	GO:0019252	GO:0000023	GO:0043085	GO:0005634	GO:0019288	GO:0016117	GO:0009534	GO:0006098
aj_contig_2456	GO:0005739	GO:0005886	GO:0009507
aj_contig_2457	GO:0005739	GO:0005886	GO:0009507
aj_contig_2458	GO:0016023	GO:0005794	GO:0016020	GO:0016740
aj_contig_2459	GO:0006468	GO:0005829	GO:0016597	GO:0004674	GO:0005524	GO:0004715
aj_contig_2461	GO:0005643	GO:0046907
aj_contig_2462	GO:0008270	GO:0009536	GO:0006355	GO:0005634	GO:0003677
aj_contig_2463	GO:0008270	GO:0009536	GO:0006355	GO:0005634	GO:0003677
aj_contig_2464	GO:0048229	GO:0046686	GO:0006006	GO:0000287	GO:0005634	GO:0009507	GO:0005886	GO:0044445	GO:0004614
aj_contig_2465	GO:0006606	GO:0003713	GO:0005730	GO:0006364	GO:0051604
aj_contig_2466	GO:0042254	GO:0009987	GO:0044238	GO:0010467	GO:0005634
aj_contig_2467	GO:0016020	GO:0005739	GO:0048481	GO:0009658	GO:0003676	GO:0009507	GO:0005524	GO:0006418	GO:0004815	GO:0006364
aj_contig_2468	GO:0016020	GO:0005739	GO:0048481	GO:0009658	GO:0003676	GO:0009507	GO:0005524	GO:0006418	GO:0004815	GO:0006364
aj_contig_2470	GO:0016023
aj_contig_2471	GO:0016023
aj_contig_2473	GO:0005768	GO:0016192	GO:0016021	GO:0005886	GO:0009507
aj_contig_2474	GO:0016192	GO:0016021	GO:0005886	GO:0009507
[truncated: 15,041 more rows]
[truncated: 16 more columns]
